# Supplementary material for: Global analysis of constraints to natural climate solution implementation
Source: PNAS Nexus. 2025 Jun 24;4(6):pgaf173. doi: 10.1093/pnasnexus/pgaf173 (PMC12199758; doi:10.1093/pnasnexus/pgaf173)
Supplement: pgaf173_Supplementary_Data [file pgaf173_supplementary_data.zip]

Archive with 2 entries (2 files):
- PNASNEXUS-PNASNEXUS-2024-01320R-s01.pdf
- PNASNEXUS-PNASNEXUS-2024-01320R-s02.xlsx
