# Supplementary material for: Global analysis of constraints to natural climate solution implementation
Source: PNAS Nexus. 2025 Jun 24;4(6):pgaf173. doi: 10.1093/pnasnexus/pgaf173 (PMC12199758; doi:10.1093/pnasnexus/pgaf173)
Supplement: pgaf173_Supplementary_Data [file pgaf173_supplementary_data.zip › PNASNEXUS-PNASNEXUS-2024-01320R-s02.xlsx]

## Sheet: FullData
ID	screener	keep	search	authors	yearpublication	title	publication	abstract	database	coder1	secondscreen	reviewscreen	keypaper	yearstudy	NCSpathway	practice	subpathway	country	countrycode	geographyname	administrativeunit	implementingorganization	implementingscale	projectpolicy	constraintID	constraint	rawconstraint	constraintdetails	constraintpathway	constraintpractice	countryconstraint	constraintportionspatialextent	constraintwiderspatialextent	constraintlandholders	populationaffected	solutions	solutionimplementparty	solutioneffectiveness	solutioncost	solutioncostinfo	constraintprioritization	comments
133010	MLH	2	Agroforestry, Regenerative Agriculture	kavoosi, Z., Raoufat, M.H., Dehghani, M., Abdolabbas, J., Kazemeini, S.A., Nazemossadat, M.J.	2020	Feasibility of satellite and drone images for monitoring soil residue cover	Journal of the Saudi Society of Agricultural Sciences	NA	Scopus	AL	0	NA	NA	NA	NA	NA	NA	NA	NA	NA	NA	NA	NA	NA	NA	NA	NA	NA	NA	NA	NA	NA	NA	NA	NA	NA	NA	NA	NA	NA	NA	regen ag
130100	HB	1	All	Chang C.-W., Mori N.	2021	Green infrastructure for the reduction of coastal disasters: a review of the protective role of coastal forests against tsunami, storm surge, and wind waves	Coastal Engineering Journal	Green infrastructure, utilizing coastal ecosystems, provides a nature-based solution to counteract coastal hazards and rising sea level. Coastal forests, a major type of green infrastructure, are recognized as natural barriers against ocean waves. They can attenuate waves, mitigate erosion, and stabilize shorelines. With growing interests in coastal forests and their function of adapting to futur…	Scopus	AL	0	NA	NA	NA	NA	NA	NA	NA	NA	NA	NA	NA	NA	NA	NA	NA	NA	NA	NA	NA	NA	NA	NA	NA	NA	NA	NA	NA	NA	NA	NA	NCS constraints not discussed
129610	MLH	1	Agroforestry, Regenerative Agriculture	Abdullah, S., Neswati, R., Nasruddin	2020	Maize-coconut intercropping system in the humid tropics dry land of Indonesia	Asian Journal of Plant Sciences	NA	Scopus	WE	0	NA	NA	NA	NA	NA	NA	NA	NA	NA	NA	NA	NA	NA	NA	NA	NA	NA	NA	NA	NA	NA	NA	NA	NA	NA	NA	NA	NA	NA	NA	Regen ag
124110	HB	2	Agroforestry, Regenerative Agriculture	Martial, T., Asaad, M., Gunawan, I.	2020	The role of various social economic variables to support sustainable practices: Study in the smallholder rubber plantations in North Sumatera	International Journal of Scientific and Technology Research	NA	Scopus	WE	0	NA	NA	NA	NA	NA	NA	NA	NA	NA	NA	NA	NA	NA	NA	NA	NA	NA	NA	NA	NA	NA	NA	NA	NA	NA	NA	NA	NA	NA	NA	Regen ag
120510	MLH	1	Agroforestry	Doddabasawa, Chittapur, B.M., Kammar, S.K.	2020	Socio-economic evaluation of agroforestry systems	Indian Journal of Ecology	Majority of the farmers practiced bund (38.89%) and boundary planting (38.89%) followed by scattered planting (22.22%)and density of trees per hectare varied in the range of 20 to 35. However, Chi-square test found significant association between the tree density and farmers preference of growing trees to size of land holding, net income, energy source and holding of livestock population (P<0.05)…	Scopus	MLH	0	NA	NA	NA	NA	NA	NA	NA	NA	NA	NA	NA	NA	NA	NA	NA	NA	NA	NA	NA	NA	NA	NA	NA	NA	NA	NA	NA	NA	NA	NA	Could not access
114210	MLH	1	Agroforestry, Regenerative Agriculture	Balkanlou, K.R., M?ºller, B., Cord, A.F., Panahi, F., Malekian, A., Jafari, M., Egli, L.	2020	Spatiotemporal dynamics of ecosystem services provision in a degraded ecosystem: A systematic assessment in the Lake Urmia basin, Iran	Science of the Total Environment	NA	Scopus	HB	0	NA	NA	NA	NA	NA	NA	NA	NA	NA	NA	NA	NA	NA	NA	NA	NA	NA	NA	NA	NA	NA	NA	NA	NA	NA	NA	NA	NA	NA	NA	No contraint relevant to focal pathway
110710	MLH	2	Agroforestry, Regenerative Agriculture	Ghosh, P.K., Nath, C.P., Hazra, K.K., Kumar, P., Das, A., Mandal, K.G.	2020	Sustainability concern in Indian agriculture: Needs science-led innovation and structural reforms	Indian Journal of Agronomy	Agriculture in India is facing several challenges which together are manifested into the sustainability issues. The broad contours of the agricultural production system in the country have been defined by the need to achieve food security which calls for close attention to rice–wheat (Triticum aestivum L.) cropping system of the Indo- Gangetic Plains (IGP) whose sustainability is under threat. De…	Scopus	MLH	0	NA	NA	NA	NA	NA	NA	NA	NA	NA	NA	NA	NA	NA	NA	NA	NA	NA	NA	NA	NA	NA	NA	NA	NA	NA	NA	NA	NA	NA	NA	Regenerative agriculture
109210	MLH	1	Agroforestry	Guti?©rrez-Zamora, V., Hern?°ndez Estrada, M.	2020	Responsibilization and state territorialization: Governing socio-territorial conflicts in community forestry in Mexico	Forest Policy and Economics	NA	Scopus	WE	1	0	NA	2015; 2017	AFC	Community-based forest and natural-resource management (CBNRM) and governance (CBNRG)	Avoided forest conversion (commodity agriculture), avoided forest conversion (fuelwood production)	Mexico	MEX	Southern Sierra of Oaxaca, 3 Municipalities ,1 agency of Municipality	municipality	NA	21 semi- structured interview	NA	109210_4	Lack of enforcement of laws, policies, or regulations	neglecting the enforcement of the agreements	neglecting the enforcement of the agreements and judicial sentences, then employing reactive policing when conflicts have escalated into violent disputes	CSF	Community-based forest and natural-resource management (CBNRM) and governance (CBNRG)	MEX	NA	NA	forest community managers and landholders	forest dependent communities	a need for comprehensive, coordinated efforts between the various actors in the agrarian and forestry sectors, in collaboration with the federal and state governments, to create mechanisms for conflict transformation rather than atomized and reactive responses that responsibilize individual forest communities. Forest policy could potentially achieve better outcomes by addressing land-tenure dispu…	the agrarian and forestry sectors, in collaboration with the federal and state governments	NA	0	NA	NA	NA
109210	MLH	1	Agroforestry	Guti?©rrez-Zamora, V., Hern?°ndez Estrada, M.	2020	Responsibilization and state territorialization: Governing socio-territorial conflicts in community forestry in Mexico	Forest Policy and Economics	NA	Scopus	WE	1	0	NA	2015; 2017	AFC	Community-based forest and natural-resource management (CBNRM) and governance (CBNRG)	Avoided forest conversion (commodity agriculture), avoided forest conversion (fuelwood production)	Mexico	MEX	Southern Sierra of Oaxaca, 3 Municipalities ,1 agency of Municipality	municipality	NA	21 semi- structured interview	NA	109210_3	Interpersonal conflict	Prioritizing gray areas	designating and perpetuating “gray areas” through the action of slow, bureaucratic, and legalistic trials, with resulting restrictions on the use of natural resources by the involved communities. TIMM: Communities with conflicts that did not permit the implementation of PROCEDE/FANAR were left out of the program, but the “gray areas” were nevertheless demarcated and marked on the maps presented f…	CSF	Community-based forest and natural-resource management (CBNRM) and governance (CBNRG)	MEX	NA	NA	forest community managers and landholders	forest dependent communities	a need for comprehensive, coordinated efforts between the various actors in the agrarian and forestry sectors, in collaboration with the federal and state governments, to create mechanisms for conflict transformation rather than atomized and reactive responses that responsibilize individual forest communities. Forest policy could potentially achieve better outcomes by addressing land-tenure dispu…	the agrarian and forestry sectors, in collaboration with the federal and state governments	NA	0	NA	NA	NA
109210	MLH	1	Agroforestry	Guti?©rrez-Zamora, V., Hern?°ndez Estrada, M.	2020	Responsibilization and state territorialization: Governing socio-territorial conflicts in community forestry in Mexico	Forest Policy and Economics	NA	Scopus	WE	1	0	NA	2015; 2017	AFC	Community-based forest and natural-resource management (CBNRM) and governance (CBNRG)	Avoided forest conversion (commodity agriculture), avoided forest conversion (fuelwood production)	Mexico	MEX	Southern Sierra of Oaxaca, 3 Municipalities ,1 agency of Municipality	municipality	NA	21 semi- structured interview	NA	109210_2	Insecure land tenure	Land tenure disputes	offering economic compensation as the sole or central strategy to induce settlement in land-tenure disputes that have escalated significantly. TIMM: "These findings suggest that in the absence of a credible justice system, conflict-resolution strategies that transfer responsibility to community authorities to solve land-tenure disputes are not an effective way to avoid direct violence and create …	CSF	Community-based forest and natural-resource management (CBNRM) and governance (CBNRG)	MEX	NA	NA	forest community managers and landholders	forest dependent communities	a need for comprehensive, coordinated efforts between the various actors in the agrarian and forestry sectors, in collaboration with the federal and state governments, to create mechanisms for conflict transformation rather than atomized and reactive responses that responsibilize individual forest communities. Forest policy could potentially achieve better outcomes by addressing land-tenure dispu…	the agrarian and forestry sectors, in collaboration with the federal and state governments	NA	0	NA	NA	NA
109210	MLH	1	Agroforestry	Guti?©rrez-Zamora, V., Hern?°ndez Estrada, M.	2020	Responsibilization and state territorialization: Governing socio-territorial conflicts in community forestry in Mexico	Forest Policy and Economics	NA	Scopus	WE	1	0	NA	2015; 2017	AFC	Community-based forest and natural-resource management (CBNRM) and governance (CBNRG)	Avoided forest conversion (commodity agriculture), avoided forest conversion (fuelwood production)	Mexico	MEX	Southern Sierra of Oaxaca, 3 Municipalities ,1 agency of Municipality	municipality	NA	21 semi- structured interview	NA	109210_1	Ineffective laws, policies, or regulations	directing communities to sluggish and legalistic trials	NA	AFC	Community-based forest and natural-resource management (CBNRM) and governance (CBNRG)	MEX	NA	NA	forest community managers and landholders	forest dependent communities	a need for comprehensive, coordinated efforts between the various actors in the agrarian and forestry sectors, in collaboration with the federal and state governments, to create mechanisms for conflict transformation rather than atomized and reactive responses that responsibilize individual forest communities. Forest policy could potentially achieve better outcomes by addressing land-tenure dispu…	the agrarian and forestry sectors, in collaboration with the federal and state governments	NA	0	NA	NA	NA
104110	MLH	1	Agroforestry	Guo, Y.-H., Xu, D.-B., Jiang, Q.-C., Shi, Y., Zhou, F.-L., Yuan, Q.-Q.	2020	Comprehensive benefits of agroforestry snail control forests in Eryuan County, Yunnan Province	Chinese Journal of Schistosomiasis Control	NA	Scopus	WE	0	NA	NA	NA	NA	NA	NA	NA	NA	NA	NA	NA	NA	NA	NA	NA	NA	NA	NA	NA	NA	NA	NA	NA	NA	NA	NA	NA	NA	NA	NA	NA
103610	AL	1	Agroforestry	Putra, B.T.W.	2020	A new low-cost sensing system for rapid ring estimation of woody plants to support tree management	Information Processing in Agriculture	NA	Scopus	WE	0	NA	NA	NA	NA	NA	NA	NA	NA	NA	NA	NA	NA	NA	NA	NA	NA	NA	NA	NA	NA	NA	NA	NA	NA	NA	NA	NA	NA	NA	NA	NA
100210	MLH	2	Agroforestry, Regenerative Agriculture	Chen, J., Ding, T., Li, M., Wang, H.	2020	Multi-objective optimization of a regional water‚Äìenergy‚Äìfood system considering environmental constraints: A case study of inner Mongolia, China	International Journal of Environmental Research and Public Health	NA	Scopus	HB	0	NA	NA	NA	NA	NA	NA	NA	NA	NA	NA	NA	NA	NA	NA	NA	NA	NA	NA	NA	NA	NA	NA	NA	NA	NA	NA	NA	NA	NA	NA	No NCS
99510	MLH	2	Agroforestry, Regenerative Agriculture	Kumari, R., Singh, D.P.	2020	Nano-biofertilizer: An Emerging Eco-friendly Approach for Sustainable Agriculture	Proceedings of the National Academy of Sciences India Section B - Biological Sciences	NA	Scopus	WE	0	NA	NA	NA	NA	NA	NA	NA	NA	NA	NA	NA	NA	NA	NA	NA	NA	NA	NA	NA	NA	NA	NA	NA	NA	NA	NA	NA	NA	NA	NA	Regenerative agriculture
96310	AL	1	Agroforestry, Reforestation, Regenerative Agriculture	Wang, M.M.H., Carrasco, L.R., Edwards, D.P.	2020	Reconciling Rubber Expansion with Biodiversity Conservation	Current Biology	Over five million hectares of tropical forest were cleared across mainland Southeast Asia and sub-Saharan Africa for rubber plantations between 2003 and 2017 [1, 2]. Millions of hectares of further clearance are predicted as rubber demand rises, which will have major consequences for biodiversity [3]. A key question is how to reconcile rubber expansion with biodiversity conservation. We assessed …	Scopus	AL	0	NA	NA	NA	NA	NA	NA	NA	NA	NA	NA	NA	NA	NA	NA	NA	NA	NA	NA	NA	NA	NA	NA	NA	NA	NA	NA	NA	NA	NA	NA	biodiversity conservation not one of our NCS, MLH and AL switched papers 96310 and 13760 due to a conflict of interest for AL with the authors of paper 13760
93711	MLH	2	Reforestation	?†v?©da, K., Pulkrab, K., Buk?°ƒçek, J.	2020	Evaluation of tree species composition and comparison of costs required for the forest regeneration between really used and model species composition in the areas affected by Spruce Dieback | Vyhodnocen?? d?ôevinn?© skladby a komparace n?°klad?Ø na obnovu lesa mezi skuteƒçnƒõ u?æitou a modelovou druhovou skladbou v oblastech posti?æen??ch Ch?ôadnut??m Smrku	Zpravy Lesnickeho Vyzkumu	NA	Scopus	WE	0	NA	NA	NA	NA	NA	NA	NA	NA	NA	NA	NA	NA	NA	NA	NA	NA	NA	NA	NA	NA	NA	NA	NA	NA	NA	NA	NA	NA	NA	NA	NA
93561	AL	1	Reforestation	Yƒ±ldƒ±z, T.D.	2020	Forest fees paid to permit mining extractive operations on turkey‚Äôs forestlands &amp; the ratio to investments | Op?Çaty le?õne ponoszone za zezwolenie na eksploatacjƒô g??rniczƒÖ na terenach le?õnych turcji i ich udzia?Ç w inwestycjach g??rniczych	Gospodarka Surowcami Mineralnymi / Mineral Resources Management	NA	Scopus	HB	0	NA	NA	NA	NA	NA	NA	NA	NA	NA	NA	NA	NA	NA	NA	NA	NA	NA	NA	NA	NA	NA	NA	NA	NA	NA	NA	NA	NA	NA	NA	No pathway
93481	MLH	2	Reforestation	Cai, S., Zhang, X., Cao, Y., Zhang, Z., Wang, W.	2020	Values of the farmland ecosystem services of qingdao city, china, and their changes	Journal of Resources and Ecology	NA	Scopus	WE	0	NA	NA	NA	NA	NA	NA	NA	NA	NA	NA	NA	NA	NA	NA	NA	NA	NA	NA	NA	NA	NA	NA	NA	NA	NA	NA	NA	NA	NA	NA	Regenerative agriculture
93341	HB	2	Reforestation	Smith, J., Hallett, R., Groffman, P.M.	2020	The state factor model and urban forest restoration	Journal of Urban Ecology	NA	Scopus	WE	0	NA	NA	NA	NA	NA	NA	NA	NA	NA	NA	NA	NA	NA	NA	NA	NA	NA	NA	NA	NA	NA	NA	NA	NA	NA	NA	NA	NA	NA	NA	NA
93261	MLH	1	Reforestation	Adenaeuer, L., Breen, J., Hayden, A.	2020	Insights in overcoming the non-adoption of voluntary agricultural ghg mitigation measures in Ireland	Economia Agro-Alimentare	NA	Scopus	WE	0	NA	NA	NA	NA	NA	NA	NA	NA	NA	NA	NA	NA	NA	NA	NA	NA	NA	NA	NA	NA	NA	NA	NA	NA	NA	NA	NA	NA	NA	NA	Regenerative agriculture
92731	MLH	2	Reforestation	Cubbage, F., Kanieski, B., Rubilar, R., Bussoni, A., Olmos, V.M., Balmelli, G., Donagh, P.M., Lord, R., Hern?°ndez, C., Zhang, P., Huang, J., Korhonen, J., Yao, R., Hall, P., Del La Torre, R., Diaz-Balteiro, L., Carrero, O., Monges, E., Thu, H.T.T., Frey, G., Howard, M., Chavet, M., Mochan, S., Hoeflich, V.A., Chudy, R., Maass, D., Chizmar, S., Abt, R.	2020	Global timber investments, 2005 to 2017	Forest Policy and Economics	NA	Scopus	HB	0	NA	NA	NA	NA	NA	NA	NA	NA	NA	NA	NA	NA	NA	NA	NA	NA	NA	NA	NA	NA	NA	NA	NA	NA	NA	NA	NA	NA	NA	NA	No focal pathway
92511	MLH	1	Reforestation	Dymond, C.C., Giles-Hansen, K., Asante, P.	2020	The forest mitigation-adaptation nexus: Economic benefits of novel planting regimes	Forest Policy and Economics	NA	Scopus	AL	1	0	0	NA	CSF	diversificated planting, assisted migration	enhanced growth	Canada	CAN	British Columbia	province	NA	685 km2 of provincial forest in the Copper-Pine Creek valley	NA	92511_1	High implementation cost or lack of funding	increased cost of planting	A cost differential modifier of 0.01 $ tree−1 for planting regimes over 3 species to account for the increased cost of planting multiple species	CSF	diversificated planting	CAN	NA	NA	NA	NA	account for long term mitigation potential	researchers	we found that the long-term mitigation potential of tree diversity outweighs the increased cost of planting.	1	Compared with Government standards, the planting regime that added Douglas-fir had a the same short term harvest level, a 35% higher long term harvest level, a 18% higher long term growing stock, and 8% higher TEC. The total NPV increased significantly by 180% into the positive from $-4.5 to $5.6 million. The increase in NPV with adding Douglas-fir is mainly to do with the increase in harvest lev…	1	NA
92311	MLH	2	Reforestation	Adas, M.A.A., Hardt, E., El Khouri Miraglia, S.G., Semensatto, D.	2020	Reforest or perish: Ecosystem services provided by riparian vegetation to improve water quality in an urban reservoir (Sa?µ Paulo, Brazil) | Refloreste ou perecƒÖ: Servi?ßos ecossist?™micos providos pela vegetacƒÖ?µ rip?°ria para melhorar a qualidade da ?°gua em um reservat??rio urbano (Sa?µ Paulo, Brasil)	Sustentabilidade em Debate	NA	Scopus	WE	0	NA	NA	NA	NA	NA	NA	NA	NA	NA	NA	NA	NA	NA	NA	NA	NA	NA	NA	NA	NA	NA	NA	NA	NA	NA	NA	NA	NA	NA	NA	NA
91551	HB	2	Reforestation	Medeiros, G., Florindo, T., Talamini, E., Neto, A.F., Ruviaro, C.	2020	Optimising tree plantation land use in brazil by analysing trade-offs between economic and environmental factors using multi-objective programming	Forests	NA	Scopus	HB	1	0	0	NA	CSF, RFo	pine and eucalyptus forest systems	enhanced growth, reforestation to monoculture plantations	Brazil	BRA	Ribas do Rio Pardo	municipality	NA	2500 hectares	NA	91551_2	High implementation cost or lack of funding	Labor intensive, thus costly	The cultivation of pine to obtain wood and gum-resin has a high demand for labor, making this component the costliest	CSF, RFo	pine and eucalyptus forest systems	BRA	NA	NA	NA	NA	Create strategies that reduce hiring costs, favor the continuity of the provision of services, and provide greater legal certainty to employment relationships. The creation of companies specialized in the provision of this service or cooperatives organized by rural workers could be alternatives for the solution of labor problems in resin economic operations.	NA	NA	0	NA	NA	NA
91551	HB	2	Reforestation	Medeiros, G., Florindo, T., Talamini, E., Neto, A.F., Ruviaro, C.	2020	Optimising tree plantation land use in brazil by analysing trade-offs between economic and environmental factors using multi-objective programming	Forests	NA	Scopus	HB	1	0	0	NA	CSF, RFo	pine and eucalyptus forest systems	enhanced growth, reforestation to monoculture plantations	Brazil	BRA	Ribas do Rio Pardo	municipality	NA	2500 hectares	NA	91551_1	Other negative side effects	Fossil fuel emissions from management	amount of carbon sequestered is strongly influenced by the management practice, particularly from fossil fuels from trucks and machines. Consumption of fossil fuels, such as diesel, gasoline, LPP fuel oils (low pour point) and electricity	CSF, RFo	pine and eucalyptus forest systems	BRA	NA	NA	NA	NA	Biofuels (including pine resin), but some less conventional options such as black liquor generated bycellulose plants, wood chips and forest waste can also be explored. Use of forwarders to load logs, in addition to having a greater operational eciency, enables an increase inenvironmental eciency in all categories compared to the agricultural tractor. As in transportation,the activity optimizatio…	NA	NA	0	NA	NA	NA
91511	MLH	2	Reforestation	Lyon, S.W., DiBlasio, M., Creveling, E.	2020	On using initial monitoring data to communicate restoration potentials and limitations	Applied Environmental Education and Communication	NA	Scopus	WE	1	0	0	2016-2017	RFo	reforestation monitoring	planting for ecological restoration	United States	USA	Sussex and Warren counties of northwesternNew Jerse	county	The Nature Conservancy (TNC)	the Paulins Kill (PK) watershed	NA	91511_1	Limited social learning or exchange networks	need to improve knowledge exchange and communication, particularly around initial monitoring data	need to improve knowledge exchange and communication, particularly around initial monitoring data	RFo	reforestation monitoring	USA	NA	NA	NA	NA	forr generalizable recommendationsemerge to help guide practitioners considering initial datawithin common environmental communication techniquesand platforms: (1) for oral presentations: consider long-termdata for context around initial monitoring data; (2) for onlinedatabases: isolate factors that should not change to assess ini-tial monitoring confidence; (3) for mapping platforms: focuson dif…	stakeholders engaged in restoration projects	NA	0	NA	NA	NA
91481	MLH	2	Reforestation	Erftemeijer, P.L.A., Agastian, T., Yamamoto, H., Cambridge, M.L., Hoekstra, R., Toms, G., Ito, S.	2020	Mangrove planting on dredged material: Three decades of nature-based coastal defence along a causeway in the Arabian Gulf	Marine and Freshwater Research	NA	Scopus	HB	0	NA	NA	NA	NA	NA	NA	NA	NA	NA	NA	NA	NA	NA	NA	NA	NA	NA	NA	NA	NA	NA	NA	NA	NA	NA	NA	NA	NA	NA	NA	No contraints relevant to focus NCS pathway
90581	MLH	1	Reforestation	Gastauer, M., Cavalcante, R.B.L., Caldeira, C.F., Nunes, S.D.S.	2020	Structural Hurdles to Large-Scale Forest Restoration in the Brazilian Amazon	Frontiers in Ecology and Evolution	NA	Scopus	MLH	1	0	0	NA	RFo	agroforestry systems, tree plantations and further initiatives to restitute the forest canopy	agroforestry, reforestation to mixed species plantations, reforestation to monoculture plantations, natural forest regrowth, planting for ecological restoration	Brazil	BRA	Brazilian Amazon	ecosystem	International Climate Fund, German Development Bank, The Nature Conservancy, Cargill	Responsible Soy Project	REDD+,	90581_5	Lack of input materials or infrastructure	Lack of seed and seedling supply	The demandfor native seeds for seedling production or direct seedingtechniques far exceeds the capacity of harvesting from thewild (Broadhurst et al., 2016), requiring the establishment of seed production areas to satisfy the demand. Seed networks linking seed collectors and producers from local communities with organizations and seed buyers are a promising strategy for upscaling the offered nati…	RFo	agroforestry systems, tree plantations and further initiatives to restitute the forest canopy	BRA	NA	Brazilian Amazon	NA	NA	Governments, NGOs and the private sector should work together to (i) stimulate the environmental regularization of rural properties; (ii) close knowledge gaps through specific public or private requests for research and development; (iii) engage local communities and implement effective financial mechanisms and policies, i.e., structured markets for PES and certified timber or nontimber products,…	Governments, NGOs and the private sectors	NA	0	NA	NA	NA
90581	MLH	1	Reforestation	Gastauer, M., Cavalcante, R.B.L., Caldeira, C.F., Nunes, S.D.S.	2020	Structural Hurdles to Large-Scale Forest Restoration in the Brazilian Amazon	Frontiers in Ecology and Evolution	NA	Scopus	MLH	1	0	0	NA	RFo	agroforestry systems, tree plantations and further initiatives to restitute the forest canopy	agroforestry, reforestation to mixed species plantations, reforestation to monoculture plantations, natural forest regrowth, planting for ecological restoration	Brazil	BRA	Brazilian Amazon	ecosystem	International Climate Fund, German Development Bank, The Nature Conservancy, Cargill	Responsible Soy Project	REDD+,	90581_4	Lack of information on how to design, begin, or manage the NCS	Knowledge gaps regarding restoration and reforestation	low degrees of domestication and a lack of experience with the cultivation of native species result in preferences for exotic species in many cases	RFo	agroforestry systems, tree plantations and further initiatives to restitute the forest canopy	BRA	NA	Brazilian Amazon	NA	NA	Governments, NGOs and the private sector should work together to (i) stimulate the environmental regularization of rural properties; (ii) close knowledge gaps through specific public or private requests for research and development; (iii) engage local communities and implement effective financial mechanisms and policies, i.e., structured markets for PES and certified timber or nontimber products,…	Governments, NGOs and the private sectors	NA	0	NA	NA	NA
90581	MLH	1	Reforestation	Gastauer, M., Cavalcante, R.B.L., Caldeira, C.F., Nunes, S.D.S.	2020	Structural Hurdles to Large-Scale Forest Restoration in the Brazilian Amazon	Frontiers in Ecology and Evolution	NA	Scopus	MLH	1	0	0	NA	RFo	agroforestry systems, tree plantations and further initiatives to restitute the forest canopy	agroforestry, reforestation to mixed species plantations, reforestation to monoculture plantations, natural forest regrowth, planting for ecological restoration	Brazil	BRA	Brazilian Amazon	ecosystem	International Climate Fund, German Development Bank, The Nature Conservancy, Cargill	Responsible Soy Project	REDD+,	90581_3	Inadequate/inaccessible markets for ecosystem services or biodiversity	Lack of markets/infrastructure for alternative products	this potential may not be completely realized because restoration activities compete with less sustainable landuse practices, principally cattle ranching and soy production (Jusys, 2016; Lathuillière et al., 2017), and lacking markets and value chains for alternative products handicap the diversification of the rural economy (Stabile et al., 2020). Well-structured markets are required for PES, as…	RFo	agroforestry systems, tree plantations and further initiatives to restitute the forest canopy	BRA	NA	Brazilian Amazon	NA	NA	Governments, NGOs and the private sector should work together to (i) stimulate the environmental regularization of rural properties; (ii) close knowledge gaps through specific public or private requests for research and development; (iii) engage local communities and implement effective financial mechanisms and policies, i.e., structured markets for PES and certified timber or nontimber products,…	Governments, NGOs and the private sectors	NA	0	NA	NA	NA
90581	MLH	1	Reforestation	Gastauer, M., Cavalcante, R.B.L., Caldeira, C.F., Nunes, S.D.S.	2020	Structural Hurdles to Large-Scale Forest Restoration in the Brazilian Amazon	Frontiers in Ecology and Evolution	NA	Scopus	MLH	1	0	0	NA	RFo	agroforestry systems, tree plantations and further initiatives to restitute the forest canopy	agroforestry, reforestation to mixed species plantations, reforestation to monoculture plantations, natural forest regrowth, planting for ecological restoration	Brazil	BRA	Brazilian Amazon	ecosystem	International Climate Fund, German Development Bank, The Nature Conservancy, Cargill	Responsible Soy Project	REDD+,	90581_2	High implementation cost or lack of funding	High implementation costs	Restoration costs depend strongly on the restoration strategy, and the benefits can outweigh the implementation expenses. An increase in the restoration project size reduces the cost per unit area, simultaneously increasing the biodiversity benefits by reducing the edge effects (Strassburg et al., 2019). Nevertheless, high implementation costs remain major barriers to forest restoration by local …	RFo	agroforestry systems, tree plantations and further initiatives to restitute the forest canopy	BRA	NA	Brazilian Amazon	NA	NA	Governments, NGOs and the private sector should work together to (i) stimulate the environmental regularization of rural properties; (ii) close knowledge gaps through specific public or private requests for research and development; (iii) engage local communities and implement effective financial mechanisms and policies, i.e., structured markets for PES and certified timber or nontimber products,…	Governments, NGOs and the private sectors	NA	0	NA	NA	NA
90581	MLH	1	Reforestation	Gastauer, M., Cavalcante, R.B.L., Caldeira, C.F., Nunes, S.D.S.	2020	Structural Hurdles to Large-Scale Forest Restoration in the Brazilian Amazon	Frontiers in Ecology and Evolution	NA	Scopus	MLH	1	0	0	NA	RFo	agroforestry systems, tree plantations and further initiatives to restitute the forest canopy	agroforestry, reforestation to mixed species plantations, reforestation to monoculture plantations, natural forest regrowth, planting for ecological restoration	Brazil	BRA	Brazilian Amazon	ecosystem	International Climate Fund, German Development Bank, The Nature Conservancy, Cargill	Responsible Soy Project	REDD+,	90581_1	Lack of enforcement of laws, policies, or regulations	Incomplete environmental regularization	thresholds are rarely achieved (Nunes et al., 2019) because the ecological benefits of compliance do not outweigh the economic benefits of non-compliance (Stickler et al., 2013). Thus, further market and government pressures (Pacheco et al., 2017) or facilitation of the regularization process (Amaral et al., 2017) are necessary to achieve legal compliance and enable large-scale forest restoration…	RFo	agroforestry systems, tree plantations and further initiatives to restitute the forest canopy	BRA	NA	Brazilian Amazon	NA	NA	Governments, NGOs and the private sectors hould work together to (i) stimulate the environmentalregularization of rural properties; (ii) close knowledge gapsthrough specific public or private requests for research anddevelopment; (iii) engage local communities and implementeffective financial mechanisms and policies, i.e., structuredmarkets for PES and certified timber or nontimber products,to di…	Governments, NGOs and the private sectors	NA	0	NA	NA	NA
90451	MLH	2	Reforestation	Dragicevic, A.Z.	2020	The economics of the Sylvo-Cynegetic equilibrium	Forest Policy and Economics	This work aims at modeling the economics of the sylvo-cynegetic equilibrium in commercial forests, as defined by forestry authorities, with respect to uncertain damages to plantation stands caused by the overabundance of ungulate species. After presenting the stochastic optimal control framework, in which the dynamics of forest resources and the population dynamics of big game species are both co…	Scopus	MLH	0	NA	NA	NA	NA	NA	NA	NA	NA	NA	NA	NA	NA	NA	NA	NA	NA	NA	NA	NA	NA	NA	NA	NA	NA	NA	NA	NA	NA	NA	NA	No NCS pathway, aspatial modeling study
90411	AL	1	Reforestation	Prudhomme, R., Palma, A.D., Dumas, P., Gonzalez, R., Leadley, P., Levrel, H., Purvis, A., Brunelle, T.	2020	Combining mitigation strategies to increase co-benefits for biodiversity and food security	Environmental Research Letters	NA	Scopus	AL	1	1	0	NA	NA	NA	NA	NA	NA	NA	NA	NA	NA	NA	NA	NA	NA	NA	NA	NA	NA	NA	NA	NA	NA	NA	NA	NA	NA	NA	NA	global scale study/review
90291	MLH	1	Reforestation	Karmini, Karyati, Widiati, K.Y.	2020	Short communication: The ecological and economic values of secondary forest on abandoned land in samarinda, east Kalimantan province, Indonesia	Biodiversitas	NA	Scopus	MLH	0	NA	NA	NA	NA	NA	NA	NA	NA	NA	NA	NA	NA	NA	NA	NA	NA	NA	NA	NA	NA	NA	NA	NA	NA	NA	NA	NA	NA	NA	NA	No biophysical constraints
89831	MLH	1	Reforestation	Austin, K.G., Baker, J.S., Sohngen, B.L., Wade, C.M., Daigneault, A., Ohrel, S.B., Ragnauth, S., Bean, A.	2020	The economic costs of planting, preserving, and managing the world‚Äôs forests to mitigate climate change	Nature Communications	NA	Scopus	AL	1	1	0	NA	NA	NA	NA	NA	NA	NA	NA	NA	NA	NA	NA	NA	NA	NA	NA	NA	NA	NA	NA	NA	NA	NA	NA	NA	NA	NA	NA	global scale study/review
89610	MLH	2	Agroforestry, Regenerative Agriculture	dos Santos Canalli, L.B., da Costa, G.V., Volsi, B., Leoc?°dio, A.L.M., Neves, C.S.V.J., Telles, T.S.	2020	Production and profitability of crop rotation systems in southern Brazil | Produ?ß?£o e rentabilidade de sistemas de rota?ß?£o de culturas no sul do Brasil	Semina:Ciencias Agrarias	NA	Scopus	AL	0	NA	NA	NA	NA	NA	NA	NA	NA	NA	NA	NA	NA	NA	NA	NA	NA	NA	NA	NA	NA	NA	NA	NA	NA	NA	NA	NA	NA	NA	NA	Regenerative agriculture
89431	AL	1	Reforestation	Puliti, S., Granhus, A.	2021	Drone data for decision making in regeneration forests: From raw data to actionable insights	Journal of Unmanned Vehicle Systems	NA	Scopus	WE	1	0	0	2018	CSF	the use of drne photogrammetric data and data analytics to develop actionable insights for the operational management of regeneration forests	enhanced growth	Norway	NOR	Stange municipality	municipality	NA	the 35 000 ha property of Romeal and Stange Almenninger (RASA), in the Stange municipality in southeastern Norway (approximately 60.63°N, 11.41°E).	NA	89431_1	Lack of information on how to design, begin, or manage the NCS	need for data to provide actionable insights for the management of regeneration forests.	need for data to provide actionable insights for the management of regeneration forests.	CSF, RFo	the use of done photogrammetric data and data analytics to develop actionable insights for the operational management of regeneration forests	NOR	NA	NA	NA	NA	drone photogrammetric data and derived data analytics to predict the two variables that represent the current information need for managing regeneration forests, i.e., stand-level tending needs and costs.	NA	drone data outperformed ALS data and produced results similar to the field-based estimates when coupling the results from the tending need and cost models.	0	NA	NA	NA
89111	MLH	2	Reforestation	Mucunguzi, P., Musiime, A., Ogola, L.	2021	The role of the faith-based organisations in tree planting in Uganda	International Journal of Environmental Studies	NA	Scopus	AL	1	0	0	2019	RFo	tree planting	agroforestry, woodlots	Uganda	UGA	Uganda	national	the Roman Catholic Church, Anglican Church of Uganda, the communities of Muslims, Pentecostal Assemblies of God, the Seventh-day Adventist Church	52 faith-based diocesan/field/district centres	Environment Management Policy for Uganda (2014) and Bakiika (2013), CARITAS programme	89111_8	Insecure land tenure	lack of clear land tenure	minimal demarcation and titling of FBOs land	RFo	tree planting	UGA	especially during dry season in northern and eastern regions	Uganda	Members of Faith-based organizations (FBOs)	NA	NA	NA	NA	0	NA	NA	NA
89111	MLH	2	Reforestation	Mucunguzi, P., Musiime, A., Ogola, L.	2021	The role of the faith-based organisations in tree planting in Uganda	International Journal of Environmental Studies	NA	Scopus	AL	1	0	0	2019	RFo	tree planting	agroforestry, woodlots	Uganda	UGA	Uganda	national	the Roman Catholic Church, Anglican Church of Uganda, the communities of Muslims, Pentecostal Assemblies of God, the Seventh-day Adventist Church	52 faith-based diocesan/field/district centres	Environment Management Policy for Uganda (2014) and Bakiika (2013), CARITAS programme	89111_7	Disinterest or skepticism of NCS or lack of trust toward NCS promoters	lack of local buy-in	negative attitudes taken by local communities	RFo	tree planting	UGA	NA	Uganda	Members of Faith-based organizations (FBOs)	NA	NA	NA	NA	0	NA	NA	NA
89111	MLH	2	Reforestation	Mucunguzi, P., Musiime, A., Ogola, L.	2021	The role of the faith-based organisations in tree planting in Uganda	International Journal of Environmental Studies	NA	Scopus	AL	1	0	0	2019	RFo	tree planting	agroforestry, woodlots	Uganda	UGA	Uganda	national	the Roman Catholic Church, Anglican Church of Uganda, the communities of Muslims, Pentecostal Assemblies of God, the Seventh-day Adventist Church	52 faith-based diocesan/field/district centres	Environment Management Policy for Uganda (2014) and Bakiika (2013), CARITAS programme	89111_6	Lack of input materials or infrastructure	lack of seedlings	lack of suitable indigenous tree seedlings for planting	RFo	tree planting	UGA	NA	Uganda	Members of Faith-based organizations (FBOs)	NA	providing seedlings and tree planting training	Government of Uganda	NA	0	NA	NA	NA
89111	MLH	2	Reforestation	Mucunguzi, P., Musiime, A., Ogola, L.	2021	The role of the faith-based organisations in tree planting in Uganda	International Journal of Environmental Studies	NA	Scopus	AL	1	0	0	2019	RFo	tree planting	agroforestry, woodlots	Uganda	UGA	Uganda	national	the Roman Catholic Church, Anglican Church of Uganda, the communities of Muslims, Pentecostal Assemblies of God, the Seventh-day Adventist Church	52 faith-based diocesan/field/district centres	Environment Management Policy for Uganda (2014) and Bakiika (2013), CARITAS programme	89111_5	High implementation cost or lack of funding	lack of funding	inadequate funding	RFo	tree planting	UGA	NA	Uganda	Members of Faith-based organizations (FBOs)	NA	providing funding	Caritas-Uganda; Care International; Land Care – Uganda; Australian Land Care;Tear Fund; the local NGO Ntungamo Agroforestry Network	NA	0	NA	NA	NA
89111	MLH	2	Reforestation	Mucunguzi, P., Musiime, A., Ogola, L.	2021	The role of the faith-based organisations in tree planting in Uganda	International Journal of Environmental Studies	NA	Scopus	AL	1	0	0	2019	RFo	tree planting	agroforestry, woodlots	Uganda	UGA	Uganda	national	the Roman Catholic Church, Anglican Church of Uganda, the communities of Muslims, Pentecostal Assemblies of God, the Seventh-day Adventist Church	52 faith-based diocesan/field/district centres	Environment Management Policy for Uganda (2014) and Bakiika (2013), CARITAS programme	89111_4	Lack of labor	limited personnel	few competent personnel for tree planting	RFo	tree planting	UGA	NA	Uganda	Members of Faith-based organizations (FBOs)	NA	NA	NA	NA	0	NA	NA	NA
89111	MLH	2	Reforestation	Mucunguzi, P., Musiime, A., Ogola, L.	2021	The role of the faith-based organisations in tree planting in Uganda	International Journal of Environmental Studies	NA	Scopus	AL	1	0	0	2019	RFo	tree planting	agroforestry, woodlots	Uganda	UGA	Uganda	national	the Roman Catholic Church, Anglican Church of Uganda, the communities of Muslims, Pentecostal Assemblies of God, the Seventh-day Adventist Church	52 faith-based diocesan/field/district centres	Environment Management Policy for Uganda (2014) and Bakiika (2013), CARITAS programme	89111_3	Lack of laws, policies, or regulations	lack of tree planting policy	lack of specific policies for tree planting, or environment management systems	RFo	tree planting	UGA	NA	Uganda	Members of Faith-based organizations (FBOs)	NA	NA	NA	NA	0	NA	NA	NA
89111	MLH	2	Reforestation	Mucunguzi, P., Musiime, A., Ogola, L.	2021	The role of the faith-based organisations in tree planting in Uganda	International Journal of Environmental Studies	NA	Scopus	AL	1	0	0	2019	RFo	tree planting	agroforestry, woodlots	Uganda	UGA	Uganda	national	the Roman Catholic Church, Anglican Church of Uganda, the communities of Muslims, Pentecostal Assemblies of God, the Seventh-day Adventist Church	52 faith-based diocesan/field/district centres	Environment Management Policy for Uganda (2014) and Bakiika (2013), CARITAS programme	89111_2	Limited land manager/operator literacy, numeracy, or technological capabilities	inadequate skills for resource mobilisation	inadequate skills for resource mobilisation	RFo	tree planting	UGA	NA	Uganda	Members of Faith-based organizations (FBOs)	NA	NA	NA	NA	0	NA	NA	NA
89111	MLH	2	Reforestation	Mucunguzi, P., Musiime, A., Ogola, L.	2021	The role of the faith-based organisations in tree planting in Uganda	International Journal of Environmental Studies	NA	Scopus	AL	1	0	0	2019	RFo	tree planting	agroforestry, woodlots	Uganda	UGA	Uganda	national	the Roman Catholic Church, Anglican Church of Uganda, the communities of Muslims, Pentecostal Assemblies of God, the Seventh-day Adventist Church	52 faith-based diocesan/field/district centres	Environment Management Policy for Uganda (2014) and Bakiika (2013), CARITAS programme	89111_1	Lack of information on how to design, begin, or manage the NCS	inadequate knowledge on environmental management	FBOs face several challenges in execution of the tree planting activity. These include: inadequate knowledge on environmental management mainly on woodlot/nursery bed establishment and management	RFo	tree planting	UGA	NA	Uganda	Members of Faith-based organizations (FBOs)	NA	communication of the knowledge, skills and good practices to small-scale tree nursery managers in the highland regions of East Africa	NA	NA	0	NA	NA	NA
89081	HB	2	Reforestation	Bolt, L.M., Brandt, L.S.E., Molina, R.L., Schreier, A.L.	2021	Maderas Rainforest Conservancy:¬†A One Health approach to conservation	American Journal of Primatology	NA	Scopus	WE	0	NA	NA	NA	NA	NA	NA	NA	NA	NA	NA	NA	NA	NA	NA	NA	NA	NA	NA	NA	NA	NA	NA	NA	NA	NA	NA	NA	NA	NA	NA	NA
88910	MLH	1	Agroforestry, Reforestation, Regenerative Agriculture	Kenfack Essougong, U.P., Slingerland, M., Math?©, S., Vanhove, W., Tata Ngome, P.I., Boudes, P., Giller, K.E., Woittiez, L.S., Leeuwis, C.	2020	Farmers‚Äô Perceptions as a Driver of Agricultural Practices: Understanding Soil Fertility Management Practices in Cocoa Agroforestry Systems in Cameroon	Human Ecology	NA	Scopus	WE	0	NA	NA	NA	NA	NA	NA	NA	NA	NA	NA	NA	NA	NA	NA	NA	NA	NA	NA	NA	NA	NA	NA	NA	NA	NA	NA	NA	NA	NA	NA	Regenerative agriculture
88841	HB	2	Reforestation	Wolfersberger, J., Amacher, G.S., Delacote, P., Dragicevic, A.	2021	The dynamics of deforestation and reforestation in a developing economy	Environment and Development Economics	NA	Scopus	MLH	0	NA	NA	NA	NA	NA	NA	NA	NA	NA	NA	NA	NA	NA	NA	NA	NA	NA	NA	NA	NA	NA	NA	NA	NA	NA	NA	NA	NA	NA	NA	Aspatial
88701	AL	2	Reforestation	Starfinger, M.	2021	Financing smallholder tree planting: Tree collateral &amp; Thai ‚ÄòTree Banks‚Äô - Collateral 2.0?	Land Use Policy	NA	Scopus	MLH	1	0	0	NA	AgFo	Agroforestry	agroforestry	Thailand	THA	THA	national	NA	National	NA	88701_1	High implementation cost or lack of funding	lack of access to adequate i.e., forestry specific and affordable financing	lack of access to adequate i.e., forestry specific and affordable financing	AgFo	Agroforestry	THA	NA	NA	farmers	NA	Tree banks, Tree Bank Act and the Tree Bank Operational	Greent Party Thailand	we can concludethat the Tree Banks moved from a joint process into quarrel and separation,deeply linked with differences about the nature and objective oftree collateral. The prerequisites for the emergence of tree collateralwere provided through central policy reforms implemented by the GoT.More specifically, key financial policies were aligned with forest policyand rural development goals.aggre…	0	NA	NA	NA
88431	HB	2	Reforestation	Brown, M.A., Beasley, B., Atalay, F., Cobb, K.M., Dwiveldi, P., Hubbs, J., Iwaniek, D.M., Mani, S., Matisoff, D., Mohan, J.E., Mullen, J., Oxman, M., Rochberg, D., Rodgers, M., Shepherd, M., Simmons, R., Taylor, L., Toktay, L.B.	2021	Translating a Global Emission-Reduction Framework for Subnational Climate Action: A Case Study from the State of Georgia	Environmental Management	NA	Scopus	HB	0	NA	NA	NA	NA	NA	NA	NA	NA	NA	NA	NA	NA	NA	NA	NA	NA	NA	NA	NA	NA	NA	NA	NA	NA	NA	NA	NA	NA	NA	NA	No constraint
88201	AL	1	Reforestation	Reis, L.K., Damasceno Junior, G.A., Battaglia, L.L., Garcia, L.C.	2021	Can transplanting seedlings with protection against herbivory be a cost-effective restoration strategy for seasonally flooded environments?	Forest Ecology and Management	NA	Scopus	MLH	1	0	0	NA	RFo	Riparian forest	planting for ecological restoration	Brazil	BRA	Corumba	municipality	Pantanal Biological Field Station (Base de Estudos do Pantanal – BEP) of the Federal University of Mato Grosso do Sul	NA	NA	88201_1	High implementation cost or lack of funding	Cost of conventional seed planting	Costs are one of the biggest problems to overcome when scaling up restoration interventions. Innovation is often required to ensure success (Benites et al., 2020; Brancalion et al., 2012). In general, the average cost of conventional seedling planting ranges from USD 1.500 –to ~4.000 ha􀀀 1 (Antoniazi et al., 2016). In cases where herbivore exclusion is warranted and protection shelters are used t…	RFo	Riparian forest	BRA	NA	Pantanal	Farmers	NA	transplanting seedlings	Researchers	Transplanted wildlings have greater survival, growth, and reduced herbivory when the seedlings are small (10–39 cm), collected from areas with longer hydroperiods and moved to areas with shorter hydroperiods, and protected by wire mesh shelter against herbivory (see our graphical abstract). Survival varies according to the species and the conditions where transplanting takes place	1	The total cost of planting transplanted seedlings from natural regeneration without shelters with 2x2 m inter-row spacing (our experiment USD 739,97/ha-1) was 75% cheaper when compared to conventional sapling planting	NA	NA
87711	HB	2	Reforestation	Ba?ükent, E.Z.	2021	Assessment and valuation of key ecosystem services provided by two forest ecosystems in Turkey	Journal of Environmental Management	NA	Scopus	AL	0	NA	NA	NA	NA	NA	NA	NA	NA	NA	NA	NA	NA	NA	NA	NA	NA	NA	NA	NA	NA	NA	NA	NA	NA	NA	NA	NA	NA	NA	NA	no constraints to NCS discussed
87481	WE	1	Reforestation	Qi, Y., Zhang, G., Luo, G., Yang, T., Wu, Q.	2021	Community-level consequences of harsh environmental constraints based on spatial patterns analysis in karst primary forest of southwest China	Forest Ecology and Management	NA	Scopus	MLH	0	NA	NA	NA	NA	NA	NA	NA	NA	NA	NA	NA	NA	NA	NA	NA	NA	NA	NA	NA	NA	NA	NA	NA	NA	NA	NA	NA	NA	NA	NA	Biophysical study
87211	HB	2	Reforestation	Cai, Y., Liu, Y., Li, L., Liang, S., Zheng, X.	2021	Planning of debris flow prevention forest in shallow mountain area of Beijing from the perspective of human settlement environment safety | ‰??Â±ÖÁéØÂ¢ÉÂÆâÂÖ®ËßÜËßí‰?ãÁöÑÂåó‰?¨Â?ÇÊµÖÂ±±Âå?Ê?•Áü?ÊµÅÈò?ÁÅæÊûóËßÑÂàíÁ†îÁ©?	Beijing Linye Daxue Xuebao/Journal of Beijing Forestry University	NA	Scopus	WE	0	NA	NA	NA	NA	NA	NA	NA	NA	NA	NA	NA	NA	NA	NA	NA	NA	NA	NA	NA	NA	NA	NA	NA	NA	NA	NA	NA	NA	NA	NA	NA
87201	MLH	2	Reforestation	Pinno, B.D., Hossain, K.L., Gooding, T., Lieffers, V.J.	2021	Opportunities and challenges for intensive silviculture in alberta, canada	Forests	NA	Scopus	AL	0	NA	NA	NA	NA	NA	NA	NA	NA	NA	NA	NA	NA	NA	NA	NA	NA	NA	NA	NA	NA	NA	NA	NA	NA	NA	NA	NA	NA	NA	NA	intensive silviculture, not climate-smart forestry
87191	WE	1	Reforestation	Magnus, G.K., Celanowicz, E., Voicu, M., Hafer, M., Metsaranta, J.M., Dyk, A., Kurz, W.A.	2021	Growing our future: Assessing the outcome of afforestation programs in ontario, canada	Forestry Chronicle	NA	Scopus	HB	0	NA	NA	NA	NA	NA	NA	NA	NA	NA	NA	NA	NA	NA	NA	NA	NA	NA	NA	NA	NA	NA	NA	NA	NA	NA	NA	NA	NA	NA	NA	No constraint
87100	HB	1	All	Artmann M., Specht K., V?°vra J., Rommel M.	2021	Introduction to the special issue ‚Äúa systemic perspective on urban food supply: Assessing different types of urban agriculture‚Äù	Sustainability (Switzerland)	AbtractThe production of food within cities through urban agriculture can be considered as a nature-based solution and is argued to be an important response to the current COVID-19 pandemic as well as to climate change and other urban challenges. However, current research on urban agriculture is still fragmented, calling for a systematic and integrative assessment of different forms of urban agri…	Scopus	WE	0	NA	NA	NA	NA	NA	NA	NA	NA	NA	NA	NA	NA	NA	NA	NA	NA	NA	NA	NA	NA	NA	NA	NA	NA	NA	NA	NA	NA	NA	NA	NA
86341	MLH	2	Reforestation	Mansourian, S., Berrahmouni, N., Blaser, J., Dudley, N., Maginnis, S., Mumba, M., Vallauri, D.	2021	Reflecting on twenty years of forest landscape restoration	Restoration Ecology	NA	Scopus	HB	1	1	1	NA	NA	NA	NA	NA	NA	NA	NA	NA	NA	NA	NA	NA	NA	NA	NA	NA	NA	NA	NA	NA	NA	NA	NA	NA	NA	NA	NA	Literature review
86161	HB	2	Reforestation	Chambers, T., Hales, S., Shaw, C., Baker, M., Ball, J., Cleghorn, C., Wilson, N.	2021	New Zealand's Climate Change Commission report: the critical need to address the missing health co-benefits of reducing emissions	The New Zealand medical journal	NA	Scopus	WE	0	NA	NA	NA	NA	NA	NA	NA	NA	NA	NA	NA	NA	NA	NA	NA	NA	NA	NA	NA	NA	NA	NA	NA	NA	NA	NA	NA	NA	NA	NA	NA
86151	AL	2	Reforestation	Sousa-Silva, R., Cameron, E., Paquette, A.	2021	Prioritizing Street Tree Planting Locations to Increase Benefits for All Citizens: Experience From Joliette, Canada	Frontiers in Ecology and Evolution	NA	Scopus	AL	0	NA	NA	NA	NA	NA	NA	NA	NA	NA	NA	NA	NA	NA	NA	NA	NA	NA	NA	NA	NA	NA	NA	NA	NA	NA	NA	NA	NA	NA	NA	urban NCS
86100	HB	1	All	Geronimo F.K., Reyes N.J., Choi H., Yano K., Kim L.-H.	2021	Selection of appropriate nature-based solution for stormwater through multi-criteria performance indices	Desalination and Water Treatment	Selection of stormwater management technique was often done using rule of thumb without understanding the capacity and behavior of each low impact development (LID) technique. In this study, multi-criteria performance of each LID technique was evaluated to identify the most appropriate technology for a specific objective. Selection criteria for appropriate LID technology were derived based on dif…	Scopus	HB	0	NA	NA	NA	NA	NA	NA	NA	NA	NA	NA	NA	NA	NA	NA	NA	NA	NA	NA	NA	NA	NA	NA	NA	NA	NA	NA	NA	NA	NA	NA	No relevant constraint
86091	MLH	2	Reforestation	Xiong, Y., Jiang, Z., Xin, K., Liao, B., Chen, Y., Li, M., Guo, H., Xu, Y., Zhai, X., Zhang, C.	2021	Factors influencing mangrove forest recruitment in rehabilitated aquaculture ponds	Ecological Engineering	NA	Scopus	AL	1	0	0	2019	CWR	mangrove rehabilitation	mangrove restoration	China	CHN	Dongzhai Harbor National Natural Reserve	reserve	NA	17 rehabilitated ponds	NA	86091_1	High implementation cost or lack of funding	high costs	In most mangrove rehabilitation efforts including pond rehabilitation projects, planting of mangrove propagules and/or seedlings is usually applied, which is costly and labor intensive.	CWR	mangrove rehabilitation	CHN	NA	rehabilitating aquaculture ponds in China	NA	NA	Natural recruitment	NA	Natural recruitment is a cost-effective way of mangrove rehabilitation at fluvial sites with more favorable soil properties, but planting is helpful to speed up mangrove rehabilitation and increase species diversity at oceanic sites with less favorable conditions.; Despite the success of natural mangrove recruitment in the rehabilitated ponds, the natural recruitment of exotic species S. apetala …	0	NA	1	NA
85891	MLH	2	Reforestation	Karmini, Karyati, Widiati, K.Y.	2021	The ecological and economic values of a 50 years old secondary forest in east Kalimantan, Indonesia	Biodiversitas	NA	Scopus	HB	0	NA	NA	NA	NA	NA	NA	NA	NA	NA	NA	NA	NA	NA	NA	NA	NA	NA	NA	NA	NA	NA	NA	NA	NA	NA	NA	NA	NA	NA	NA	No relevant constraint
85871	MLH	2	Reforestation	Sim?µes, D., Gil, J.F.S., da Silva, R.B.G., Munis, R.A., da Silva, M.R.	2021	Stochastic economic analysis of investment projects in forest restoration involving containerized tree seedlings in brazil	Forests	NA	Scopus	HB	1	0	0	NA	RFo	Forest restoration	planting for ecological restoration	Brazil	BRA	Midwest region of São Paulo State	region	São Paulo State University	abandoned pasture area of 1176 m2	NA	85871_1	Lack of information on how to design, begin, or manage the NCS	Cost and cost uncertainty	Experts in ecological restoration have discussed the cost reduction to make forest restoration financially feasible. This is very important in developing countries, such as Brazil, and for smallholder farmers; however, economic studies do not usually consider the uncertainties in their analysis. Paper analyzes best planting approach	RFo	Forest restoration	BRA	NA	NA	NA	NA	tree seedlings produced in Ellepot®, which showed a survival rate >80% after one year and the lowest total cost, production cost, and equivalent uniform annual cost	NA	NA	1	Solution saved money. Difference of USD 1115.00 ha−1 between the project with tree seedlings produced in Ellepot® and polyethylene bags can be explained, mainly by the difference of USD 0.58 in the tree seedling unit purchase prices	NA	NA
85801	MLH	1	Reforestation	Zhang, X., Gao, J.	2021	Ecological environment and economic benefit evaluation of closing mountain afforestation-taking shaanxi qinling mountains as an example	Fresenius Environmental Bulletin	NA	Scopus	AL	0	NA	NA	NA	NA	NA	NA	NA	NA	NA	NA	NA	NA	NA	NA	NA	NA	NA	NA	NA	NA	NA	NA	NA	NA	NA	NA	NA	NA	NA	NA	No full paper access
85771	WE	2	Reforestation	Jiang, C., Yang, Z., Wen, M., Huang, L., Liu, H., Wang, J., Chen, W., Zhuang, C.	2021	Identifying the spatial disparities and determinants of ecosystem service balance and their implications on land use optimization	Science of the Total Environment	NA	Scopus	AL	0	NA	NA	NA	NA	NA	NA	NA	NA	NA	NA	NA	NA	NA	NA	NA	NA	NA	NA	NA	NA	NA	NA	NA	NA	NA	NA	NA	NA	NA	NA	ES valuation, not NCS-focused
85751	AL	1	Reforestation	Pati?±o, J., Ram??n, P., Gusm?°n-Montalv?°n, E., Escudero, A., de la Cruz, M.	2021	Fencing promotes fast recovery of demographic processes after grazing-driven collapse in Bursera graveolens forests	Forest Ecology and Management	NA	Scopus	WE	1	0	0	2018	RFo	regeneration and conservation of Bursera forests	natural forest regrowth	Ecuador	ECU	Zapotillo county	county	the International Foundation for Nature and Culture	Within the Palo Santo valley, a representative fraction (35 ha) of the Bursera graveolens forest	NA	85751_1	Lack of information on how to design, begin, or manage the NCS	Need for techniques to regenerate Bursera forests degraded by grazing	Need for techniques to regenerate Bursera forests degraded by grazing	AFC	regeneration and conservation of Bursera forests	ECU	NA	NA	NA	NA	fencing is able to reverse the negative effects of decades of free-range grazing on the dynamics of Bursera graveolens in just a few years.	the International Foundation for Nature and Culture	All disrupted demographic processes (dispersal, recruitment, competition) were restored and a relevant density of juvenile trees recruited efficiently within the fenced area, which contrasts with the null regeneration outside the fence.	1	"a simple and cheap management action such as fencing is able to reverse the negative effects of decades of free-range grazing on the dynamics of Bursera graveolens in just a few years."	NA	NA
85531	JTE	1	Reforestation	Ricci, G.F., D'Ambrosio, E., De Girolamo, A.M., Gentile, F.	2022	Efficiency and feasibility of Best Management Practices to reduce nutrient loads in an agricultural river basin	Agricultural Water Management	NA	Scopus	WE	1	0	0	2004-2011	RFo	Reforestation	NA	Italy	ITA	The Carapelle river basin located between the Apulia and the Campania regions in Southern Italy	watershed	NA	NA	The European Green Deal (EUGD)	85531_2	Tradeoffs with agricultural yield or profit	Costs to the community for supporting reforestation are higher than the current management	Subsidies do not make NCS more financially viable	RFo	reforestation	ITA	NA	NA	NA	NA	NA	NA	NA	0	NA	NA	NA
85531	JTE	0	Reforestation	Ricci, G.F., D'Ambrosio, E., De Girolamo, A.M., Gentile, F.	2021	Efficiency and feasibility of Best Management Practices to reduce nutrient loads in an agricultural river basin	Agricultural Water Management	NA	Scopus	WE	1	0	0	2004-2011	RFo	Reforestation	NA	Italy	ITA	The Carapelle river basin located between the Apulia and the Campania regions in Southern Italy	watershed	NA	NA	The European Green Deal (EUGD)	85531_1	Tradeoffs with other non-agriculture land uses	reforestation less economically profitable in areas with slopes higher than 20%	AC was economically sustainable only in gentle slope areas (< 20%), with an FR/PC ratio of 1.12 (Table 6); on the other hand, for steep slopes (> 20%) the FR/PC ratio was 0.93. CF and CFR, applied only in areas with a slope less than 20%, showing FR/PC values very similar to AC (1.11 and 1.09, respec- tively)Considers net of the investment cost and lost income for the first 12 years following pra…	RFo	reforestation	ITA	NA	NA	NA	NA	NA	NA	NA	0	NA	NA	NA
85521	JTE	1	Reforestation	Martins, W.B.R., Rodrigues, J.I.D.M., de Oliveira, V.P., Ribeiro, S.S., Barros, W.D.S., Schwartz, G.	2022	Mining in the Amazon: Importance, impacts, and challenges to restore degraded ecosystems. Are we on the right way?	Ecological Engineering	NA	Scopus	AL	1	0	0	NA	RFo	mining site restoration	planting for ecological restoration, natural forest regrowth	Brazil, Ecuador, Venezuela, Suriname, Peru, Colombia, Bolivia, Guyana	BRA, ECU, VEN, SUR, PER, COL, BOL, GUY	the Amazon	multi-national	NA	NA	NA	85521_6	Lack of enforcement of laws, policies, or regulations	lack of law enforcement	Legal and political issues appear as important variables, such as local and national political instability and weak law enforcement	RFo	mining site restoration	BRA, ECU, VEN, SUR, PER, COL, BOL, GUY	NA	Amazon	NA	NA	NA	NA	NA	0	NA	NA	NA
85521	JTE	1	Reforestation	Martins, W.B.R., Rodrigues, J.I.D.M., de Oliveira, V.P., Ribeiro, S.S., Barros, W.D.S., Schwartz, G.	2022	Mining in the Amazon: Importance, impacts, and challenges to restore degraded ecosystems. Are we on the right way?	Ecological Engineering	NA	Scopus	AL	1	0	0	NA	RFo	mining site restoration	planting for ecological restoration, natural forest regrowth	Brazil, Ecuador, Venezuela, Suriname, Peru, Colombia, Bolivia, Guyana	BRA, ECU, VEN, SUR, PER, COL, BOL, GUY	the Amazon	multi-national	NA	NA	NA	85521_5	Ineffective laws, policies, or regulations	deficient or inflexible legal basis	Legal requirements applied by environmental agencies are usually not detailed, clear, and objective in their methods.	RFo	mining site restoration	BRA, ECU, VEN, SUR, PER, COL, BOL, GUY	NA	Amazon	NA	NA	NA	NA	NA	0	NA	NA	NA
85521	JTE	1	Reforestation	Martins, W.B.R., Rodrigues, J.I.D.M., de Oliveira, V.P., Ribeiro, S.S., Barros, W.D.S., Schwartz, G.	2022	Mining in the Amazon: Importance, impacts, and challenges to restore degraded ecosystems. Are we on the right way?	Ecological Engineering	NA	Scopus	AL	1	0	0	NA	RFo	mining site restoration	planting for ecological restoration, natural forest regrowth	Brazil, Ecuador, Venezuela, Suriname, Peru, Colombia, Bolivia, Guyana	BRA, ECU, VEN, SUR, PER, COL, BOL, GUY	the Amazon	multi-national	NA	NA	NA	85521_4	Lack of information on how to design, begin, or manage the NCS	lack of monitoring	in most of the projects developed in the Amazon, monitoring through ecological indicators assessments is still a hurdle	RFo	mining site restoration	BRA, ECU, VEN, SUR, PER, COL, BOL, GUY	NA	Amazon	NA	NA	The use of Unmanned Aerial Vehicles (UAVs); To establish a list of indicators and their reference values	NA	NA	0	NA	NA	NA
85521	JTE	2	Reforestation	Martins, W.B.R., Rodrigues, J.I.D.M., de Oliveira, V.P., Ribeiro, S.S., Barros, W.D.S., Schwartz, G.	2022	Mining in the Amazon: Importance, impacts, and challenges to restore degraded ecosystems. Are we on the right way?	Ecological Engineering	NA	Scopus	AL	1	0	0	NA	RFo	mining site restoration	planting for ecological restoration, natural forest regrowth	Brazil, Ecuador, Venezuela, Suriname, Peru, Colombia, Bolivia, Guyana	BRA, ECU, VEN, SUR, PER, COL, BOL, GUY	the Amazon	multi-national	NA	NA	NA	85521_3	Lack of information on how to design, begin, or manage the NCS	lack of information on technical and operational implementation	In the Amazon, few studies have been developed using this method [hydroseeding of degraded minining areas], due to...insecurities related to technical and operational issues, such as the exact number of seeds, nutrients, and water	RFo	mining site restoration	BRA, ECU, VEN, SUR, PER, COL, BOL, GUY	NA	Amazon	NA	NA	NA	NA	NA	0	NA	NA	NA
85521	JTE	2	Reforestation	Martins, W.B.R., Rodrigues, J.I.D.M., de Oliveira, V.P., Ribeiro, S.S., Barros, W.D.S., Schwartz, G.	2022	Mining in the Amazon: Importance, impacts, and challenges to restore degraded ecosystems. Are we on the right way?	Ecological Engineering	NA	Scopus	AL	1	0	0	NA	RFo	mining site restoration	planting for ecological restoration, natural forest regrowth	Brazil, Ecuador, Venezuela, Suriname, Peru, Colombia, Bolivia, Guyana	BRA, ECU, VEN, SUR, PER, COL, BOL, GUY	the Amazon	multi-national	NA	NA	NA	85521_2	High implementation cost or lack of funding	high implementation cost	In the Amazon, few studies have been developed using this method [hydroseeding of degraded minining areas], due to its high implementation cost, coupled with insecurities related to technical and operational issues, such as the exact number of seeds, nutrients, and water	RFo	mining site restoration	BRA, ECU, VEN, SUR, PER, COL, BOL, GUY	NA	Amazon	NA	NA	NA	NA	NA	0	NA	NA	NA
85521	JTE	1	Reforestation	Martins, W.B.R., Rodrigues, J.I.D.M., de Oliveira, V.P., Ribeiro, S.S., Barros, W.D.S., Schwartz, G.	2022	Mining in the Amazon: Importance, impacts, and challenges to restore degraded ecosystems. Are we on the right way?	Ecological Engineering	NA	Scopus	AL	1	0	0	NA	RFo	mining site restoration	planting for ecological restoration, natural forest regrowth	Brazil, Ecuador, Venezuela, Suriname, Peru, Colombia, Bolivia, Guyana	BRA, ECU, VEN, SUR, PER, COL, BOL, GUY	the Amazon	multi-national	NA	NA	NA	85521_1	Lack of input materials or infrastructure	lack of inputs	there are still barriers to obtain inputs, which include seedlings, and qualified labor to plan and develop restoration projects	RFo	mining site restoration	BRA, ECU, VEN, SUR, PER, COL, BOL, GUY	NA	Amazon	NA	NA	To consolidate partnerships with traditional communities to produce seeds and seedlings of native tree species.	NA	NA	0	NA	NA	NA
85100	AL	1	All	Marino B.D.V., Bautista N., Rousseaux B.	2021	Howland forest, ME, USA: Multi-gas flux (CO2, CH4, N2O) social cost product underscores limited carbon proxies	Land	Forest carbon sequestration is a widely accepted natural climate solution. However, methods to determine net carbon offsets are based on commercial carbon proxies or CO2 eddy covariance research with limited methodological comparisons. Non-CO2 greenhouse gases (GHG) (e.g., CH4, N2O) receive less attention in the context of forests, in part, due to carbon denominated proxies and to the cost for th…	Scopus	HB	1	0	0	2006-2018	RFo, AFC	Carbon offsets to incentivize reforestation and forest conservation	NA	United States	USA	Howland Forest	ecosystem	NA	557 acres	NA	85100_1	Inadequate/inaccessible markets for ecosystem services or biodiversity	Uncertainty in carbon offsets	Carbon offsets incentives conservation and restoration. Incomplete carbon accounting, offset over-crediting and inadequate independent offset verification are consistent with error results.	RFo, AFC	Carbon offsets to incentivize reforestation and forest conservation	USA	NA	Global	NA	NA	GHG social cost forest product (GHG-SCF). The GHG-SCF products represent a single figure of merit for holistic forest management of global warming. Expanding forest measurement of non-CO2 GHGs underscores the limited and uncertain status of typical forest GHG measurement protocols and the importance of independent verification of emission reduction claims.	NA	Estimated annual revenue for GHG-SCF products, applicable to the realization of a Green New Deal, range from ~$120,000 USD covering the site area of ~557 acres in 2021 to ~$12,000,000 USD for extrapolation to 40,000 acres in 2040, assuming a 3% discount rate.	1	Estimated annual revenue for GHG-SCF products, applicable to the realization of a Green New Deal, range from ~$120,000 USD covering the site area of ~557 acres in 2021 to ~$12,000,000 USD for extrapolation to 40,000 acres in 2040, assuming a 3% discount rate.	1	NA
84510	HB	1	Agroforestry	Chhiev, B., Jongrungrot, V.	2021	Rubber agroforestry system (RAS) practices to overcome rubber price and soil erosion in Southern Thailand	International Journal of Agricultural Technology	NA	Scopus	HB	1	0	0	2018	AgFo	Rubber agroforestry	tree monocrops	Thailand	THA	Songkhla and Phatthalung	province	NA	5 plots	NA	84510_1	Inadequate prices for outputs	Low rubber prices	Current low rubber price poses important challenges to rubber producers. Low rubber price influences the production of both small-scale and largescale rubber producers. low rubber price leads to reduce farm maintenance, increase tapping frequency and lack of respect for quality norms. Rubber producers’ income has locked into their rubber plantations, so small-scale producers are pushed further in…	AgFo	Rubber agroforestry	THA	NA	NA	NA	NA	Bee and livestock integration into agroforestry system for additional income and food security	NA	NA	0	NA	NA	NA
84101	AL	1	Peatland Protection and Restoration	V?°squez M.J.R.	2021	Evaluation of different peatland management scenarios to reduce ghg emissions from fires. A case study in tropical peatlands in ogan komering ilir, indonesia [?âvaluation de diff?©rents scenarios de gestion des tourbi?®res pour r?©duire les ?©missions de GES dues aux incendies. Une ?©tude de cas dans les tourbi?®res tropicales d‚ÄôOgan Komering Ilir, en Indon?©sie] [Evaluaci??n de diferentes esce…	Bois et Forets des Tropiques	Tropical peatlands play an important role as carbon pools. Over the last decades, deforestation and degradation of Indonesian peatlands have led to a significant amount of carbon loss. Anthropogenic fires damage the ecology, the economy, and the public health of the entire region. This PhD is based on a case study in Ogan Komering Ilir (OKI) district of Indonesia. In OKI, traditional practices di…	Scopus	MLH	0	NA	NA	NA	NA	NA	NA	NA	NA	NA	NA	NA	NA	NA	NA	NA	NA	NA	NA	NA	NA	NA	NA	NA	NA	NA	NA	NA	NA	NA	NA	Biophysical study, PhD Dissertation
82210	HB	2	Agroforestry, Regenerative Agriculture	Balkrishna, A., Sharma, J., Sharma, H., Mishra, S., Singh, S., Verma, S., Arya, V.	2021	Agricultural mobile apps used in india: Current status and gap analysis	Agricultural Science Digest	NA	Scopus	WE	0	NA	NA	NA	NA	NA	NA	NA	NA	NA	NA	NA	NA	NA	NA	NA	NA	NA	NA	NA	NA	NA	NA	NA	NA	NA	NA	NA	NA	NA	NA	Regen ag
82110	HB	1	Agroforestry, Regenerative Agriculture	Adriant, I., M.simatupang, T., Handayati, Y.	2021	The barriers of responsible agriculture supply chain: The relationship between organization capabilities, external actor involvement, and supply chain integration	Uncertain Supply Chain Management	NA	Scopus	HB	0	NA	NA	NA	NA	NA	NA	NA	NA	NA	NA	NA	NA	NA	NA	NA	NA	NA	NA	NA	NA	NA	NA	NA	NA	NA	NA	NA	NA	NA	NA	No pathway, too agricultural
81621	HB	1	Grassland Protection	Assis G.B., Pilon N.A.L., Siqueira M.F., Durigan G.	2021	Effectiveness and costs of invasive species control using different techniques to restore cerrado grasslands	Restoration Ecology	Invasion by exotic grasses is a severe threat to neotropical grasslands conservation and a major challenge for their restoration. To restore fire-prone cerrado grasslands in southeastern Brazil, which have been massively invaded by the African grass Urochloa decumbens, we tested prescribed fire, herbicides, and hoeing, by themselves or in different combinations. Techniques were compared using eco…	Scopus	WE	1	0	0	2013	GrR	prescribed fire, herbicides and hoeing, by themselves or in different combinations	grassland restoration	Brazil	BRA	the State of São Paulo, Brazil	state	NA	Santa Bárbara Ecological Station (SBES), a protected area located in the State of São Paulo, Brazil (22º47’-22º50’S, 49º11-49º15’W, elevation of 640 m.a.s.l.). T	NA	81621_1	High implementation cost or lack of funding	most effective strategy for controlling invasive species is the most costly	"we found that prescribed burning alone was the least expensive intervention but did not eliminate the invasive species. On the other hand, hoeing alone, the technique which most successfully promoted the recovery of native vegetation, had the highest costs due to huge amount of labour required, which may be limiting in large-scale projects."	GrR	prescribed fire, herbicides and hoeing, by themselves or in different combinations	BRA	NA	NA	NA	NA	Hoeing preceded by fire and followed by a grass-selective herbicide was the most cost-effective, requiring US$40 per hectare to increase native ground cover by one percentage point compared to US$93 per hectare if only hoeing. Despite the low cost and efficacy of glyphosate application for controlling the invasive grass, it must be followed by re-introducing the native ground cover through active…	NA	All treatments, except fire alone, were similarly effective in controlling the invasive grass, which was reduced to less than 5% cover after two years. However, only hoeing was effective in recovering both ground cover and richness of the native vegetation, which was the restoration goal.	1	US$93 per hectare if only hoeing to ncrease native ground cover by one percentage point (Hoeing preceded by fire and followed by a grass-selective herbicide was the most cost-effective, requiring US$40 per hectare to increase native ground cover by one percentage point, but it must be followed by re-introducing the native ground cover through active restoration. If the restoration target is to re…	NA	NA
81000	HB	2	All	Hagedoorn L.C., Appeaning Addo K., Koetse M.J., Kinney K., van Beukering P.J.H.	2021	Angry waves that eat the coast: An economic analysis of nature-based and engineering solutions to coastal erosion	Ocean and Coastal Management	Coastal areas in developing countries are very vulnerable to the effects of sea-level rise. Adaptation to sea-level rise through protection measures can include both engineering and nature-based solutions. However, comparative economic analyses across both types of solutions are sparse. Moreover, stated preference studies in developing countries that are commonly applied to estimate the benefits …	Scopus	HB	0	NA	NA	NA	NA	NA	NA	NA	NA	NA	NA	NA	NA	NA	NA	NA	NA	NA	NA	NA	NA	NA	NA	NA	NA	NA	NA	NA	NA	NA	NA	Not focal pathway
79081	MLH	1	Coastal Wetland Restoration	John E.M., Sureshkumar S., Sankar T.V., Divya K.R.	2020	Phycoremediation in aquaculture; a win-win paradigm	Environmental Technology Reviews	The ever-growing aquaculture sector has a great economic and environmental cost as it has been responsible for severe water pollution and ecosystems failure. The presence of high concentrations of different pollution factors is a big challenge for the aquaculture industry to sustain fishery production. The conventional wastewater treatment systems demand urgent efforts to avoid secondary pollutio…	Scopus	HB	0	NA	NA	NA	NA	NA	NA	NA	NA	NA	NA	NA	NA	NA	NA	NA	NA	NA	NA	NA	NA	NA	NA	NA	NA	NA	NA	NA	NA	NA	NA	No relevant constraint
79041	MLH	2	Coastal Wetland Restoration	Barbier M., Ara??jo R., Rebours C., Jacquemin B., Holdt S.L., Charrier B.	2020	Development and objectives of the PHYCOMORPH European Guidelines for the Sustainable Aquaculture of Seaweeds (PEGASUS)	Botanica Marina	Seaweed resources play an increasingly important role in European Blue Growth and Bioeconomy strategies and European production is anticipated to increase dramatically with the continued up-swing of global market interests in seaweed resources. As a consequence, there is a need to ensure the environmental sustainability of future aquaculture activities, as reported in the PEGASUS white paper. The…	Scopus	AL	0	NA	NA	NA	NA	NA	NA	NA	NA	NA	NA	NA	NA	NA	NA	NA	NA	NA	NA	NA	NA	NA	NA	NA	NA	NA	NA	NA	NA	NA	NA	aquaculture not one of our NCS
78961	MLH	1	Coastal Wetland Restoration	Dauda A.B.	2020	Biofloc technology: a review on the microbial interactions, operational parameters and implications to disease and health management of cultured aquatic animals	Reviews in Aquaculture	Aquaculture is increasingly becoming more intensified leading to challenges to maintain optimal water quality conditions but also reducing effluent discharge to the environment. Therefore, the needs for the development of production systems that can ensure sustainable aquaculture production through minimizing the release of waste to the environment. Such technology should be easy to operate and a…	Scopus	MLH	0	NA	NA	NA	NA	NA	NA	NA	NA	NA	NA	NA	NA	NA	NA	NA	NA	NA	NA	NA	NA	NA	NA	NA	NA	NA	NA	NA	NA	NA	NA	No NCS pathway
78921	MLH	1	Coastal Wetland Restoration	Bayraktarov E., Brisbane S., Hagger V., Smith C.S., Wilson K.A., Lovelock C.E., Gillies C., Steven A.D.L., Saunders M.I.	2020	Priorities and Motivations of Marine Coastal Restoration Research	Frontiers in Marine Science	Active restoration is becoming an increasingly important conservation intervention to counteract the degradation of marine coastal ecosystems. Understanding what has motivated the scientific community to research the restoration of marine coastal ecosystems and how restoration research projects are funded is essential if we want to scale-up restoration interventions to meaningful extents. Here, w…	Scopus	AL	1	1	NA	NA	NA	NA	NA	NA	NA	NA	NA	NA	NA	NA	NA	NA	NA	NA	NA	NA	NA	NA	NA	NA	NA	NA	NA	NA	NA	NA	NA	NA
78710	HB	2	Agroforestry, Regenerative Agriculture	Averbuch, B., Hvarregaard Thors??e, M., Kjeldsen, C.	2021	Longue duree study of agricultural transitions in Denmark using Multi-Level Perspective	Geografisk Tidsskrift - Danish Journal of Geography	NA	Scopus	HB	0	NA	NA	NA	NA	NA	NA	NA	NA	NA	NA	NA	NA	NA	NA	NA	NA	NA	NA	NA	NA	NA	NA	NA	NA	NA	NA	NA	NA	NA	NA	No pathway, too agricultural
78371	HB	1	Coastal Wetland Restoration	Giangrande A., Gravina M.F., Rossi S., Longo C., Pierri C.	2021	Aquaculture and restoration: Perspectives from mediterranean sea experiences	Water (Switzerland)	In this paper, the different possibilities and innovations related to sustainable aquaculture in the Mediterranean area are discussed, while different maricultural methods, and the role of Integrated Multi-Trophic Aquaculture (IMTA) in supporting the exploitation of the ocean‚Äôs resources, are also reviewed. IMTA, and mariculture in general, when carefully planned, can be suitable for environmen…	Scopus	WE	0	NA	NA	NA	NA	NA	NA	NA	NA	NA	NA	NA	NA	NA	NA	NA	NA	NA	NA	NA	NA	NA	NA	NA	NA	NA	NA	NA	NA	NA	NA	NA
78301	HB	1	Coastal Wetland Restoration	Cavallo M., P?©rez Ag??ndez J.A., Raux P., Frangoudes K.	2021	Is existing legislation supporting socially acceptable aquaculture in the European Union? A transversal analysis of France, Italy and Spain	Reviews in Aquaculture	According to the European Commission, aquaculture is among those maritime sectors contributing to the blue economy due to its potential for generating jobs, business opportunities and, most importantly, for ensuring food security in Europe. In 2014, EU member states set new strategies to support sustainable aquaculture and ambitious targets of productions to be met by 2020 in the three segments, …	Scopus	HB	0	NA	NA	NA	NA	NA	NA	NA	NA	NA	NA	NA	NA	NA	NA	NA	NA	NA	NA	NA	NA	NA	NA	NA	NA	NA	NA	NA	NA	NA	NA	No relevant constraint
78201	HB	1	Coastal Wetland Restoration	Couture J.L., Froehlich H.E., Buck B.H., Jeffery K.R., Krause G., Morris Jr J.A., P?©rez M., Stentiford G.D., Vehvil?§inen H., Halpern B.S.	2021	Scenario analysis can guide aquaculture planning to meet sustainable future production goals	ICES Journal of Marine Science	Marine aquaculture holds great promise for meeting increasing demand for healthy protein that is sustainably produced, but reaching necessary production levels will be challenging. The ecosystem approach to aquaculture is a framework for sustainable aquaculture development that prioritizes multiple-stakeholder participation and spatial planning. These types of approaches have been increasingly us…	Scopus	AL	0	NA	NA	NA	NA	NA	NA	NA	NA	NA	NA	NA	NA	NA	NA	NA	NA	NA	NA	NA	NA	NA	NA	NA	NA	NA	NA	NA	NA	NA	NA	aquaculture not one of our NCS
78010	WE	1	Agroforestry	Puri, M., Pienaar, E.F., Karanth, K.K., Loiselle, B.A.	2021	Food for thought‚Äîexamining farmers' willingness to engage in conservation stewardship around a protected area in central india	Ecology and Society	NA	Scopus	AL	1	0	0	2018–2019	AgFo	voluntary, incentive-based agroforestry programs	intercropping	India	IND	administrative buffer of Pench National Park and Tiger Reserve (PTR)	reserve	NA	602 landowners	NA	78010_4	Preferences or norms favoring non-NCS land uses	restrictive enrollment contracts	Respondents were less likely to enroll in agroforestry as the amount of land enrolled (negative coefficient for LAND) and the duration of enrollment (negative coefficient for YEARS) increased	AgFo	voluntary, incentive-based agroforestry programs	IND	NA	Indian communities near protected areas	farmers, respondents with larger families	NA	NA	NA	NA	0	NA	NA	NA
78010	WE	1	Agroforestry	Puri, M., Pienaar, E.F., Karanth, K.K., Loiselle, B.A.	2021	Food for thought‚Äîexamining farmers' willingness to engage in conservation stewardship around a protected area in central india	Ecology and Society	NA	Scopus	AL	1	0	0	2018–2019	AgFo	voluntary, incentive-based agroforestry programs	intercropping	India	IND	administrative buffer of Pench National Park and Tiger Reserve (PTR)	reserve	NA	602 landowners	NA	78010_3	Human-wildlife conflict	human-wildlife conflict concern	they were concerned about increased conflicts with wildlife (18%).	AgFo	voluntary, incentive-based agroforestry programs	IND	NA	Indian communities near protected areas	farmers	18% of respondents who rejected agroforestry programs	A successful collaborative conservation program will require timely aid to farmers when they face losses from wildlife. Negotiating thresholds or acceptable limits to losses will be challenging but necessary for successful implementation of agroforestry programs.	NA	NA	0	NA	3	NA
78010	WE	1	Agroforestry	Puri, M., Pienaar, E.F., Karanth, K.K., Loiselle, B.A.	2021	Food for thought‚Äîexamining farmers' willingness to engage in conservation stewardship around a protected area in central india	Ecology and Society	NA	Scopus	AL	1	0	0	2018–2019	AgFo	voluntary, incentive-based agroforestry programs	intercropping	India	IND	administrative buffer of Pench National Park and Tiger Reserve (PTR)	reserve	NA	602 landowners	NA	78010_2	Inadequate prices for ecosystem services or biodiversity conservation	insufficient incentive payments	Respondents who rejected agroforestry programs also indicated that the payments were insufficient (37%)	AgFo	voluntary, incentive-based agroforestry programs	IND	NA	Indian communities near protected areas	farmers	37% of respondents who rejected agroforestry programs	raise incentive payments	NA	On average, landowners required Rs. 66,000 (ca. $940 USD) per acre per year to modify their land use and adopt agroforestry.	1	Rs. 66,000 (ca. $940 USD) per acre per year	2	NA
78010	WE	1	Agroforestry	Puri, M., Pienaar, E.F., Karanth, K.K., Loiselle, B.A.	2021	Food for thought‚Äîexamining farmers' willingness to engage in conservation stewardship around a protected area in central india	Ecology and Society	NA	Scopus	AL	1	0	0	2018–2019	AgFo	voluntary, incentive-based agroforestry programs	intercropping	India	IND	administrative buffer of Pench National Park and Tiger Reserve (PTR)	reserve	NA	602 landowners	NA	78010_1	Disinterest or skepticism of NCS or lack of trust toward NCS promoters	Preference for agriculture	Most respondents who favored the status quo (86%) wanted to continue their current agricultural activities and avoid risks associated with agroforestry.	AgFo	voluntary, incentive-based agroforestry programs	IND	NA	Indian communities near protected areas	farmers	86% of respondents who rejected agroforestry programs	NA	NA	NA	0	NA	1	NA
76410	HB	2	Agroforestry	Amirnejad, H., Mehrjo, A., Satari Yuzbashkandi, S.	2021	Economic growth and air quality influences on energy sources depletion, forest sources and health in MENA	Environmental Challenges	NA	Scopus	AL	0	NA	NA	NA	NA	NA	NA	NA	NA	NA	NA	NA	NA	NA	NA	NA	NA	NA	NA	NA	NA	NA	NA	NA	NA	NA	NA	NA	NA	NA	NA	not NCS focused
76100	HB	1	All	Bouzouidja R., Cannavo P., Bod?©nan P., Guly?°s ?Å., Kiss M., Kov?°cs A., B?©chet B., Chancibault K., Chantoiseau E., Bournet P.-E., Bouzidi R., Gu?©non R., Lebeau T., Musy M., Rodriguez F.	2021	How to evaluate nature-based solutions performance for microclimate, water and soil management issues ‚Äì Available tools and methods from Nature4Cities European project results	Ecological Indicators	In the context of climate change, Nature-Based Solutions (NBSs), a recently developed concept, are increasingly considered as part of the adaptation strategies of the cities. Studies using expert models and methods (EMM) receive a great deal of scientific attention. Considering EMM increasing use, this study aims to perform an analysis of the reported evaluation results, reflecting the capability…	Scopus	WE	0	NA	NA	NA	NA	NA	NA	NA	NA	NA	NA	NA	NA	NA	NA	NA	NA	NA	NA	NA	NA	NA	NA	NA	NA	NA	NA	NA	NA	NA	NA	NA
75810	MLH	1	Agroforestry	Tiwari, P., Pant, K.S., Guleria, A., Yadav, R.P.	2021	Economic analysis and feasibility of pastoral agroforestry systems in North-Western Himalayas	Range Management and Agroforestry	NA	Scopus	MLH	0	NA	NA	NA	NA	NA	NA	NA	NA	NA	NA	NA	NA	NA	NA	NA	NA	NA	NA	NA	NA	NA	NA	NA	NA	NA	NA	NA	NA	NA	NA	Could not access
75100	HB	1	All	Liu H., Kong F., Yin H., Middel A., Zheng X., Huang J., Xu H., Wang D., Wen Z.	2021	Impacts of green roofs on water, temperature, and air quality: A bibliometric review	Building and Environment	Green roofs are an effective nature-based solution to eco-environmental problems arising from climate change and rapid urbanization because they provide multiple ecosystem services and can have a significant positive impact on human well-being. To explore state-of-the-art research, deficiencies, and development trends related to green roof ecosystem services, the ‚ÄúBibliometrix‚Äù R package and …	Scopus	AL	0	NA	NA	NA	NA	NA	NA	NA	NA	NA	NA	NA	NA	NA	NA	NA	NA	NA	NA	NA	NA	NA	NA	NA	NA	NA	NA	NA	NA	NA	NA	greenroofs not an included NCS
68100	HB	1	All	Dekker I., Sharifyazd S., Batung E., Dubrawski K.L.	2021	Maximizing benefits to nature and society in techno‚Äêecological innovation for water	Sustainability (Switzerland)	Nature‚Äêbased solutions (NbS) build upon the proven contribution of well‚Äêmanaged and diverse ecosystems to enhance resilience of human societies. They include alternatives to techno-industrial solutions that aim to enhance social‚Äêecological integration by providing simultaneous benefits to nature (such as biodiversity protection and green/blue space) and society (such as ecosystem services a…	Scopus	HB	1	1	0	NA	NA	NA	NA	NA	NA	NA	NA	NA	NA	NA	NA	NA	NA	NA	NA	NA	NA	NA	NA	NA	NA	NA	NA	NA	NA	NA	NA	NA
64631	MLH	2	Climate Smart Forestry	Busch L., Zonneveld K., Saini V., Chartier K., Leathen N., Asaro M., Feltz N.	2020	The more we get together: Communities of practice for behaviour analysts.	Canadian Journal of Behavioural Science	With limited opportunities for peer-to-peer interaction and formal training outside of conferences or fee-for-service workshops, some behaviour analysts may find it challenging to acquire and maintain important clinical and professional competencies. Time constraints, heavy caseloads, deficient professional networks, and limited organizational resources may lead some clinicians to conduct outdate…	Scopus	MLH	0	NA	NA	NA	NA	NA	NA	NA	NA	NA	NA	NA	NA	NA	NA	NA	NA	NA	NA	NA	NA	NA	NA	NA	NA	NA	NA	NA	NA	NA	NA	No NCS pathway
64421	MLH	1	Climate Smart Forestry	Kapusta P., Kurek P., Piechnik ?Å., Szarek-?Åukaszewska G., Zielonka T., ?ªywiec M., Holeksa J.	2020	Natural and human-related determinants of dead wood quantity and quality in a managed European lowland temperate forest	Forest Ecology and Management	Much is known about the minimum thresholds for dead wood that would ensure the persistence of saproxylic organisms and maintain the overall biodiversity of forest ecosystems, but reaching those thresholds is still a challenge in forests where nature conservation is not the sole goal (e.g., Natura 2000 forests managed for timber). Understanding what determines the quantity and quality of dead wood…	Scopus	WE	0	NA	NA	NA	NA	NA	NA	NA	NA	NA	NA	NA	NA	NA	NA	NA	NA	NA	NA	NA	NA	NA	NA	NA	NA	NA	NA	NA	NA	NA	NA	NA
64361	WE	1	Climate Smart Forestry	Stryamets N., Elbakidze M., Chamberlain J., Angelstam P.	2020	Governance of non-wood forest products in Russia and Ukraine: Institutional rules, stakeholder arrangements, and decision-making processes	Land Use Policy	Aspects of governance of non-wood forest products (NWFPs) include institutional rules, stakeholder arrangements, and decision-making processes that govern production systems from access to resources, their use, and to markets. Compared with other forest products, few studies have investigated the governance of NWFPs in European post-socialistic countries transitioning from a planned to a market e…	Scopus	AL	0	NA	NA	NA	NA	NA	NA	NA	NA	NA	NA	NA	NA	NA	NA	NA	NA	NA	NA	NA	NA	NA	NA	NA	NA	NA	NA	NA	NA	NA	NA	not included pathway
64351	MLH	1	Climate Smart Forestry	Chapman M., Satterfield T., Wittman H., Chan K.M.A.	2020	A payment by any other name: Is Costa Rica's PES a payment for services or a support for stewards?	World Development	Financial incentives are increasingly popular in development and conservation. A common application involves paying for conservation activities, such as for farmers to set aside land for forests, known as payments for ecosystem services (PES). Debates about incentives such as PES center around the promise and perils of applying market logics to conservation or development goals. A key concern is …	Scopus	AL	1	0	0	2016	AFC, RFo	PES	avoided forest conversion (commodity agriculture), natural forest regrowth, planting for ecological restoration, reforestation to mixed species plantations	Costa Rica	CRI	Guanacaste	province	Pagos por Servicios Ambientales (PSA) run by FONAFIFO (The National Fund for Forestry Finance)	43 semi-structured interviews	Forestry Law 7575	64351_1	Inadequate prices for ecosystem services or biodiversity conservation	criticism over low payments	Market logic also determined the price offered to landowners. While many groups have criticized the program for paying too low a price (e.g., the quoted intermediary in Fig. 4), for program leadership, demand for participation proved the price was right.	AFC, RFo	PES	CRI	NA	NA	participants	NA	NA	NA	NA	0	NA	1	NA
64251	MLH	2	Climate Smart Forestry	Henseler M., Delzeit R., Aden?§uer M., Baum S., Kreins P.	2020	Nitrogen Tax and Set-Aside as Greenhouse Gas Abatement Policies Under Global Change Scenarios: A Case Study for Germany	Environmental and Resource Economics	The ambitious climate policy objectives of the COP21 agreement require the design and the implementation of effective and efficient policy instruments. The effectiveness and efficiency of agricultural abatement options depend on regional climate and natural conditions, changes in the global economy, global agricultural markets and regional agricultural production. Thus, the assessment of abatemen…	Scopus	WE	0	NA	NA	NA	NA	NA	NA	NA	NA	NA	NA	NA	NA	NA	NA	NA	NA	NA	NA	NA	NA	NA	NA	NA	NA	NA	NA	NA	NA	NA	NA	Regen ag
64141	MLH	1	Climate Smart Forestry	Ferreira da Silva E., Fernandes da Silva G., Orfan?? Figueiredo E., Ribeiro de Mendon?ßa A., Junio de Oliveira Santana C., C?©sar Fiedler N., Pereira Martins Silva J., Otone Aguiar M., Silva Santos J.	2020	Optimized forest planning: allocation of log storage yards in the Amazonian sustainable forest management area	Forest Ecology and Management	In Amazonian native forest management, forest road infrastructures, such as log storage yards and skid trails, are the most expensive attributes and are responsible for the significant environmental impacts with selective tree felling. Road optimization is crucial for reducing environmental impacts and production costs and is strongly linked to the optimal location of storage yards, which are ess…	Scopus	HB	1	0	0	NA	AFC, CSF	Road optimization to avoid environmental degradation	avoided forest conversion (infrastructure), reduced impact logging for climate mitigation	Brazil	BRA	Terra Santa, Oriximiná, Pará	municipality	NA	126.41 ha	forest concession instrument, competition N° 02/2012, promoted by Brazilian Forest Service (BFS), pursuant to Law n° 11.284 / 2006 and Decree n° 6,063 / 2007	64141_1	High implementation cost or lack of funding	Forest road infrastructure	forest road infrastructures, such as log storage yards and skid trails, are the most expensive attributes and are responsible for the significant environmental impacts with selective tree felling	AFC, CSF	Road optimization to avoid environmental degradation	BRA	NA	Amazon	NA	NA	Optimized forest planning. Road optimization is crucial for reducing environmental impacts and production costs and is strongly linked to the optimal location of storage yards, which are essential to forest road planning.	NA	The OFP model significantly reduced the Euclidean distances between tree and yards, with only 0.23 km difference in the amount of planned forest roads, when compared to TFP. OFP demonstrated a higher productivity (trees.h-1 and m3.h-1), a reduction of skid distance (by an average of 17.16%), and reduced the cost of log skidding (m3 by 25.76%)	1	the cost of cubic meter skidded using the TFP method was R$ 11.22 m-3, and using the OFP method was R$ 8.33 m-3. In relative terms, it represented a 25.76% cost reduction. Thus, it can be considered that for every 1,000 m3 skidded, adopting the OFP method would result in a savings of R$ 2,890.27.	NA	NA
64111	MLH	2	Climate Smart Forestry	Aczel M.R., Makuch K.E.	2020	Shale resources, parks conservation, and contested public lands in North Dakota's Theodore Roosevelt National Park: Is fracking booming?	Case Studies in the Environment	This case study analyzes the potential impacts of weakening the National Park Service's (NPS) ‚Äú9B Regulations‚Äù enacted in 1978, which established a federal regulatory framework governing hydrocarbon rights and extraction to protect natural resources within the parks. We focus on potential risks to national parklands resulting from Executive Orders 13771-Reducing Regulation and Controlling Reg…	Scopus	MLH	0	NA	NA	NA	NA	NA	NA	NA	NA	NA	NA	NA	NA	NA	NA	NA	NA	NA	NA	NA	NA	NA	NA	NA	NA	NA	NA	NA	NA	NA	NA	No NCS pathway
64091	HB	1	Climate Smart Forestry	Nansikombi H., Fischer R., Kabwe G., G?ºnter S.	2020	Exploring patterns of forest governance quality: Insights from forest frontier communities in Zambia¬¥s Miombo ecoregion	Land Use Policy	Good forest governance is a prerequisite for sustainable forest management and the successful implementation of initiatives that aim to reduce deforestation and forest degradation. The necessity for good governance is high in Zambia¬¥s Miombo ecoregion, which is characterised by persistent deforestation that also threatens forest-dependent livelihoods. Zambia has adopted policies and initiatives …	Both	MLH	1	0	0	NA	AFC	Avoided forest conversion, climate-smart forestry	avoided forest conversion	Zambia	ZMB	Copperbelt, North Western, Eastern	province	World Resource Institute	NA	Zambia’s climate change response strategy, national development plan, 2017–2021 and REDD + preparedness phase.	64091_7	Lack of opportunity to participate in or influence implementation due to gender, race, ethnicity, or other dimensions of identity	inconsistency in women’s control over and ownership rights to individual forestland.	While Zambia’s statutory law recognizes men and women equally in terms of property rights, i.e. access, use and ownership of forestlands, customary law, which dominates the distribution of rights to forestlands, discriminates women’s ownership and control rights (Spichinger and Kabala, 2014; Machina, 2002). As these rights shape the opportunities and constraints that women face in securing their …	AFC	Avoided forest conversion, climate-smart forestry	ZMB	NA	Miombo Ecoregion	Women farmers	NA	NA	NA	NA	0	NA	NA	NA
64091	HB	1	Climate Smart Forestry	Nansikombi H., Fischer R., Kabwe G., G?ºnter S.	2020	Exploring patterns of forest governance quality: Insights from forest frontier communities in Zambia¬¥s Miombo ecoregion	Land Use Policy	Good forest governance is a prerequisite for sustainable forest management and the successful implementation of initiatives that aim to reduce deforestation and forest degradation. The necessity for good governance is high in Zambia¬¥s Miombo ecoregion, which is characterised by persistent deforestation that also threatens forest-dependent livelihoods. Zambia has adopted policies and initiatives …	Both	MLH	1	0	0	NA	AFC	Avoided forest conversion, climate-smart forestry	avoided forest conversion	Zambia	ZMB	Copperbelt, North Western, Eastern	province	World Resource Institute	NA	Zambia’s climate change response strategy, national development plan, 2017–2021 and REDD + preparedness phase.	64091_6	Lack of coordination among organizations	Ineffective institutional coordination	While Zambia’s local government act authorises state institutions to manage customary forests, the land act places the administration of these forests under customary authorities, creating ambiguous responsibility and institutional tension (Chikulo, 2009). In the absence of effective institutional coordination and appropriate accountability mechanisms (Kalaba, 2016), the situation may constrain t…	AFC	Avoided forest conversion, climate-smart forestry	ZMB	NA	Miombo Ecoregion	NA	NA	NA	NA	NA	0	NA	NA	NA
64091	HB	1	Climate Smart Forestry	Nansikombi H., Fischer R., Kabwe G., G?ºnter S.	2020	Exploring patterns of forest governance quality: Insights from forest frontier communities in Zambia¬¥s Miombo ecoregion	Land Use Policy	Good forest governance is a prerequisite for sustainable forest management and the successful implementation of initiatives that aim to reduce deforestation and forest degradation. The necessity for good governance is high in Zambia¬¥s Miombo ecoregion, which is characterised by persistent deforestation that also threatens forest-dependent livelihoods. Zambia has adopted policies and initiatives …	Both	MLH	1	0	0	NA	AFC	Avoided forest conversion, climate-smart forestry	avoided forest conversion	Zambia	ZMB	Copperbelt, North Western, Eastern	province	World Resource Institute	NA	Zambia’s climate change response strategy, national development plan, 2017–2021 and REDD + preparedness phase.	64091_5	Lack of coordination among organizations	Unsatisfactory participatory land use planning and forest policy-making processes	The Forest Department still has complete control and approves all the important decisions, including apprehending and penalizing forest lawbreakers. The scenario leads to the under-utilization of the customary institution’s capacity to contribute to sustainable forest management. This is particularly true given that the traditional leaders are socially recognized as legitimate arbitrators, includ…	AFC	Avoided forest conversion, climate-smart forestry	ZMB	NA	Miombo Ecoregion	Traditional leaders	NA	NA	NA	NA	0	NA	NA	NA
64091	HB	1	Climate Smart Forestry	Nansikombi H., Fischer R., Kabwe G., G?ºnter S.	2020	Exploring patterns of forest governance quality: Insights from forest frontier communities in Zambia¬¥s Miombo ecoregion	Land Use Policy	Good forest governance is a prerequisite for sustainable forest management and the successful implementation of initiatives that aim to reduce deforestation and forest degradation. The necessity for good governance is high in Zambia¬¥s Miombo ecoregion, which is characterised by persistent deforestation that also threatens forest-dependent livelihoods. Zambia has adopted policies and initiatives …	Both	MLH	1	0	0	NA	AFC	Avoided forest conversion, climate-smart forestry	avoided forest conversion	Zambia	ZMB	Copperbelt, North Western, Eastern	province	World Resource Institute	NA	Zambia’s climate change response strategy, national development plan, 2017–2021 and REDD + preparedness phase.	64091_4	Lack of enforcement of laws, policies, or regulations	Lack of enforcement	Despite the distinct policy interventions, forest rules in Zambia are hardly enforced due to the absence of adequate financial and human institutional capacity	AFC	Avoided forest conversion, climate-smart forestry	ZMB	NA	Miombo Ecoregion	NA	NA	NA	NA	NA	0	NA	NA	NA
64091	HB	1	Climate Smart Forestry	Nansikombi H., Fischer R., Kabwe G., G?ºnter S.	2020	Exploring patterns of forest governance quality: Insights from forest frontier communities in Zambia¬¥s Miombo ecoregion	Land Use Policy	Good forest governance is a prerequisite for sustainable forest management and the successful implementation of initiatives that aim to reduce deforestation and forest degradation. The necessity for good governance is high in Zambia¬¥s Miombo ecoregion, which is characterised by persistent deforestation that also threatens forest-dependent livelihoods. Zambia has adopted policies and initiatives …	Both	MLH	1	0	0	NA	AFC	Avoided forest conversion, climate-smart forestry	avoided forest conversion	Zambia	ZMB	Copperbelt, North Western, Eastern	province	World Resource Institute	NA	Zambia’s climate change response strategy, national development plan, 2017–2021 and REDD + preparedness phase.	64091_3	Inadequate planning or management	Lack of institutional human capacity	Formal activities are also constrained by the inadequate implementation of forest management plans and strategies and the poor monitoring of illegal activities due to inadequate funds and staff	AFC	Avoided forest conversion, climate-smart forestry	ZMB	NA	Miombo Ecoregion	NA	NA	NA	NA	NA	0	NA	NA	NA
64091	HB	1	Climate Smart Forestry	Nansikombi H., Fischer R., Kabwe G., G?ºnter S.	2020	Exploring patterns of forest governance quality: Insights from forest frontier communities in Zambia¬¥s Miombo ecoregion	Land Use Policy	Good forest governance is a prerequisite for sustainable forest management and the successful implementation of initiatives that aim to reduce deforestation and forest degradation. The necessity for good governance is high in Zambia¬¥s Miombo ecoregion, which is characterised by persistent deforestation that also threatens forest-dependent livelihoods. Zambia has adopted policies and initiatives …	Both	MLH	1	0	0	NA	AFC	Avoided forest conversion, climate-smart forestry	avoided forest conversion	Zambia	ZMB	Copperbelt, North Western, Eastern	province	World Resource Institute	NA	Zambia’s climate change response strategy, national development plan, 2017–2021 and REDD + preparedness phase.	64091_2	High implementation cost or lack of funding	Lack of institutional financial capacity	Despite the distinct policy interventions, forest rules in Zambia are hardly enforced due to the absence of adequate financial and human institutional	AFC	Avoided forest conversion, climate-smart forestry	ZMB	NA	Miombo Ecoregion	NA	NA	NA	NA	NA	0	NA	NA	NA
64091	HB	1	Climate Smart Forestry	Nansikombi H., Fischer R., Kabwe G., G?ºnter S.	2020	Exploring patterns of forest governance quality: Insights from forest frontier communities in Zambia¬¥s Miombo ecoregion	Land Use Policy	Good forest governance is a prerequisite for sustainable forest management and the successful implementation of initiatives that aim to reduce deforestation and forest degradation. The necessity for good governance is high in Zambia¬¥s Miombo ecoregion, which is characterised by persistent deforestation that also threatens forest-dependent livelihoods. Zambia has adopted policies and initiatives …	Both	MLH	1	0	0	NA	AFC	Avoided forest conversion, climate-smart forestry	avoided forest conversion	Zambia	ZMB	Copperbelt, North Western, Eastern	province	World Resource Institute	NA	Zambia’s climate change response strategy, national development plan, 2017–2021 and REDD + preparedness phase.	64091_1	Lack of enforcement of laws, policies, or regulations	Inadequate enforcement of rules and restrictions on [forest] use	Our results show low mean scores for governance indicators. Thisimplies weak de facto governance in the Zambian Miombo forests.This is remarkable, especiallyfollowing the propitious de jure governance reforms in Zambia’s forestsector that embrace decentralization (Ministry of Tourism Environmentand Natural Resources, 2009), the demarcation of restricted forest reserves(GRZ, 2015a) and participato…	AFC	Avoided forest conversion, climate-smart forestry	ZMB	NA	Miombo Ecoregion	NA	NA	NA	NA	NA	0	NA	NA	NA
64061	MLH	2	Climate Smart Forestry	Becker M., Tickner J.A.	2020	Driving safer products through collaborative innovation: Lessons learned from the green chemistry & Commerce Council's collaborative innovation challenge for safe and effective preservatives for consumer products	Sustainable Chemistry and Pharmacy	Whether responding to retailer, government, consumer, or advocacy pressures to eliminate chemicals of concern from their products or position themselves in the growing sustainable products space, many brands are on the constant lookout for new safe, effective chemical ingredients for their products. Increasingly brands are willing to set aside their competitive instincts to collaboratively search…	Scopus	AL	0	NA	NA	NA	NA	NA	NA	NA	NA	NA	NA	NA	NA	NA	NA	NA	NA	NA	NA	NA	NA	NA	NA	NA	NA	NA	NA	NA	NA	NA	NA	no NCS
64031	AL	2	Climate Smart Forestry	Pol?°kov?° J., Soukup J.	2020	Results of implementing less-favoured area subsidies in the 2014‚Äì2020 time frame: Are the measures of environmental concern complementary?	Sustainability (Switzerland)	This article collated and interpreted data on land-based measures and capital investments support in Central Europe. Data collection is essential, due to more EU funds being distributed after 2020. Most evaluations focus on outcomes of agri-environmental measures within the most populous Member States. Unlike previous work, empirical data was hereby assessed on the public support of three measure…	Scopus	HB	0	NA	NA	NA	NA	NA	NA	NA	NA	NA	NA	NA	NA	NA	NA	NA	NA	NA	NA	NA	NA	NA	NA	NA	NA	NA	NA	NA	NA	NA	NA	No relevant NCS pathway
63811	HB	1	Climate Smart Forestry	Arneth A., Olsson L., Cowie A., Erb K.-H., Hurlbert M., Kurz W.A., Mirzabaev A., Rounsevell M.D.A.	2021	Restoring Degraded Lands	Annual Review of Environment and Resources	Land degradation continues to be an enormous challenge to human societies, reducing food security, emitting greenhouse gases and aerosols, driving the loss of biodiversity, polluting water, and undermining a wide range of ecosystem services beyond food supply and water and climate regulation. Climate change will exacerbate several degradation processes. Investment in diverse restoration efforts, …	Scopus	HB	1	1	1	NA	NA	NA	NA	NA	NA	NA	NA	NA	NA	NA	NA	NA	NA	NA	NA	NA	NA	NA	NA	NA	NA	NA	NA	NA	NA	NA	NA	NA
63761	MLH	1	Climate Smart Forestry	Salas-Garita C., Soli?±o M.	2021	Set of reference indicators for the evaluation of sustainable management of natural forests in Costa Rica: The relevance of the institutional dimension	Ecological Indicators	Based on a set of reference indicators, a tool was designed for the evaluation ‚Äúex post‚Äù of sustainability of units of managed natural forests in Costa Rica. This set was developed using a hierarchical structure of principles, criteria and indicators of sustainability. The resulting reference list consists of 5 principles, 12 criteria and 30 indicators, classified as essential by a group of e…	Scopus	WE	1	0	0	NA	CSF, AFC	Principles, Criteria and Indicators (PCI) useful to evaluate “ex-post” the sustainability of already managed natural forests	NA	Costa Rica	CRI	the North Zone of Costa Rica	region	government	country	Forest Management Plan that complies with previously certified sustainability criteria	8244_1	Ineffective laws, policies, or regulations	lack of inclusion of the dimension institutional in a sustainability evaluation	Sustainability is also conditioned by governance and this concept justifies the inclusion of the dimension institutional in a sus-tainability evaluation, as a positive discrimination of an important social element.	CSF	structure of Prin-ciples, Criteria and Indicators (PCI) useful to evaluate “ex-post” the sustainability of already managed natural forests	CRI	NA	NA	NA	NA	adding the institutional dimension to a sustainability assessment of a managed natural forest as a form of positive discrimination of the social component of governance	government; NGOs	NA	0	NA	NA	NA
63741	HB	1	Climate Smart Forestry	Worlanyo A.S., Jiangfeng L.	2021	Evaluating the environmental and economic impact of mining for post-mined land restoration and land-use: A review	Journal of Environmental Management	Mining has been a long-standing key player in economic development, employment, infrastructure, and supply of essential raw materials for society. It has served as a viable route to economic transformation in resource-rich countries like Australia, Canada, the United States, and parts of Africa. In this review, the impact of mining has been conceptualized into economic, environmental, and social …	Scopus	HB	1	1	0	NA	NA	NA	NA	NA	NA	NA	NA	NA	NA	NA	NA	NA	NA	NA	NA	NA	NA	NA	NA	NA	NA	NA	NA	NA	NA	NA	NA	NA
63691	WE	1	Climate Smart Forestry	Kameyama S., Sugiura K.	2021	Does differentiation by certified raw wood change the average price at the tama roundwood market center in Tokyo, Japan?	Forests	It is important to understand price premiums related to certified raw wood to predict the future of forest certifications from the perspective of forestry enterprises. We focused on identifying the trading roundwood market data in the economic center of power in Tokyo. This study aimed to clarify Tama‚Äêcertified raw wood prices under the local area certification scheme, forest‚Äêcertified raw wo…	Both	MLH	0	NA	NA	NA	NA	NA	NA	NA	NA	NA	NA	NA	NA	NA	NA	NA	NA	NA	NA	NA	NA	NA	NA	NA	NA	NA	NA	NA	NA	NA	NA	Does not focus on constraints for NCS pathways
63661	HB	1	Climate Smart Forestry	Fouqueray T., G?©nin L., Trommetter M., Frascaria-Lacoste N.	2021	Efficient, sustainable, and multifunctional carbon offsetting to boost forest management: A comparative case study	Forests	Research highlights: Funding forest management with subsidies from carbon offsetters is a well-documented mechanism in tropical regions. This article provides complementary insights into the use of voluntary offset contracts in temperate forests. Background and objectives: The mitigation of greenhouse emissions has become a major global issue, leading to changes in forest management to increase t…	Scopus	AL	1	0	0	2018	CSF, RFo, FPM	climate smart forestry	forestry set-asides, reforestation to mixed-species plantations, Monoculture to Mixed Species Plantations	France	FRA	Auvergne-Rhône-Alpes, Normandy	region	NA	14 face-to-face, semi-structured, open-ended interviews	NA	63661_1	Other negative side effects	tradeoffs between carbon storage and other services	The mitigation of greenhouse emissions has become a major global issue, leading to changes in forest management to increase the capacity of forests to store carbon. This can lead to conflicts of use with other forest ecosystem services such as timber production or biodiversity conservation.	CSF, RFo, FPM	climate smart forestry	FRA	NA	Western countries	public institutions and the private sector, foresters	NA	collective actions to fund carbon-oriented forestry with subsidies from carbon offsetters	Sylv’ACCTES; Normandie Forêver	We outline here how offset contracts succeeded in cementing bonds between professionals tasked with the development of forestry operations, private and public structures interested in GHG mitigation, and landowners struggling to fund the management of their forests. In our opinion, the two carbon organizations did not innovate in terms of the technical operations adopted to store more carbon in f…	1	To put this interest into funding, NF relies on two mechanisms that are open to any private or public structure: an annual membership fee of 150 € (Figure 1), and a contribution to NF of 14 € per carbon ton emitted annually by the new member. To avoid greenwashing or conflicts of interest, membership is subject to an ethical code and the decision of the ethical committee: “As firms are highly inv…	1	NA
63651	HB	1	Climate Smart Forestry	Cai X., Zhang B., Lyu J.	2021	Endogenous transmission mechanism and spatial effect of forest ecological security in China	Forests	Forest ecological security is an important component of ecological security and national security, and it is a requirement for the sustainable development of the forestry economy. In this study, based on the pressure‚Äìstate‚Äìresponse (PSR) model, an evaluation index system of forest ecological security was constructed regarding three aspects: the pressure on the forest ecosystem caused by human…	Scopus	HB	0	NA	NA	NA	NA	NA	NA	NA	NA	NA	NA	NA	NA	NA	NA	NA	NA	NA	NA	NA	NA	NA	NA	NA	NA	NA	NA	NA	NA	NA	NA	Modelling paper, contraints are very vague ("human pressure")
63531	AL	1	Climate Smart Forestry	Ofoegbu C., Speranza C.I.	2021	Discourses on Sustainable Forest Management and Their Integration into Climate Policies in South Africa	International Forestry Review	In South Africa, forests can play an important role in achieving the broader goals of climate change mitigation and adaptation. However, national policies on climate change mitigation and adaptation seem to narrow the potential contributions of the forest sector to climate protection targets. This is largely because of the divergence between the management goals of forests for climate protection,…	Scopus	MLH	1	1	0	NA	NA	NA	NA	NA	NA	NA	NA	NA	NA	NA	NA	NA	NA	NA	NA	NA	NA	NA	NA	NA	NA	NA	NA	NA	NA	NA	NA	Review
63510	MLH	1	Agroforestry	Jongrungrot, V.	2021	Resilience, various benefits, and constraints of rubber agroforestry systems in southern THA	International Journal of Agricultural Technology	NA	Scopus	AL	0	NA	NA	NA	NA	NA	NA	NA	NA	NA	NA	NA	NA	NA	NA	NA	NA	NA	NA	NA	NA	NA	NA	NA	NA	NA	NA	NA	NA	NA	NA	biophysical constraints only
63501	HB	1	Climate Smart Forestry	Forsius M., Kujala H., Minunno F., Holmberg M., Leikola N., Mikkonen N., Autio I., Paunu V.-V., Tanhuanp?§?§ T., Hurskainen P., M?§yr?§ J., Kivinen S., Keski-Saari S., Kosenius A.-K., Kuusela S., Virkkala R., Viinikka A., Vihervaara P., Akuj?§rvi A., B?§ck J., Karvosenoja N., Kumpula T., Kuzmin A., M?§kel?§ A., Moilanen A., Ollikainen M., Pekkonen M., Peltoniemi M., Poikolainen L., Rankinen K., R…	2021	Developing a spatially explicit modelling and evaluation framework for integrated carbon sequestration and biodiversity conservation: Application in southern Finland	Science of the Total Environment	The challenges posed by climate change and biodiversity loss are deeply interconnected. Successful co-managing of these tangled drivers requires innovative methods that can prioritize and target management actions against multiple criteria, while also enabling cost-effective land use planning and impact scenario assessment. This paper synthesises the development and application of an integrated m…	Scopus	AL	0	NA	NA	NA	NA	NA	NA	NA	NA	NA	NA	NA	NA	NA	NA	NA	NA	NA	NA	NA	NA	NA	NA	NA	NA	NA	NA	NA	NA	NA	NA	no constraints, biophysical only (carbon and biodiversity modeling)
63471	HB	1	Climate Smart Forestry	Betts M.G., Phalan B.T., Wolf C., Baker S.C., Messier C., Puettmann K.J., Green R., Harris S.H., Edwards D.P., Lindenmayer D.B., Balmford A.	2021	Producing wood at least cost to biodiversity: integrating Triad and sharing‚Äìsparing approaches to inform forest landscape management	Biological Reviews	Forest loss and degradation are the greatest threats to biodiversity worldwide. Rising global wood demand threatens further damage to remaining native forests. Contrasting solutions across a continuum of options have been proposed, yet which of these offers most promise remains unresolved. Expansion of high-yielding tree plantations could free up forest land for conservation provided this is impl…	Both	MLH	1	1	0	NA	NA	NA	NA	NA	NA	NA	NA	NA	NA	NA	NA	NA	NA	NA	NA	NA	NA	NA	NA	NA	NA	NA	NA	NA	NA	NA	NA	Review
63421	HB	1	Climate Smart Forestry	d'Albertas F., Gonz?°lez-Chaves A., Borges-Matos C., Zago de Almeida Paciello V., Maron M., Metzger J.P.	2021	Private reserves suffer from the same location biases of public protected areas	Biological Conservation	Setting aside private land is an essential component of the biodiversity crisis response. In Brazil, landowners are required to have Legal Reserves (LR) (20%‚Äì80% of their property set aside for native vegetation) which, if degraded, need to be restored. Alternatively, landowners can compensate for an LR deficit by purchasing surplus credits. Each landowner can define the location and spatial ar…	Scopus	AL	1	0	0	NA	AFC, RFo	forest set-asides on private land	avoided forest conversion (commodity agriculture), natural forest regrowth	Brazil	BRA	Minas Gerais, Sao Paulo	state	Brazilian Government	3622 farms	the Native Vegetation Protection Law	63421_1	Tradeoffs with agricultural yield or profit	tradeoffs with agricultural land	Landowners' decisions intend to maximize property income and reduce restoration costs, resulting in a spatial pattern similar to public protected areas — usually located on marginal land for agriculture. These areas do not necessarily provide the greatest biodiversity and ES benefits	AFC, RFo	forest set-asides on private land	BRA	NA	Brazil	landowners	NA	government interventions may be needed to encourage landowners to set aside native vegetation in ways that maximize conservation and ES outcomes.	NA	NA	0	NA	1	NA
61510	AL	2	Agroforestry, Regenerative Agriculture	Rivera, C.J., Macey, S.K., Blair, M.E., Sterling, E.J.	2021	Assessing Ecological and Social Dimensions of Success in a Community-based Sustainable Harvest Program	Environmental Management	NA	Scopus	MLH	0	NA	NA	NA	NA	NA	NA	NA	NA	NA	NA	NA	NA	NA	NA	NA	NA	NA	NA	NA	NA	NA	NA	NA	NA	NA	NA	NA	NA	NA	NA	Did not include relevant NCS
56910	HB	2	Agroforestry, Regenerative Agriculture	H?§ger, A., Little, M., Amel, E., Calder??n, G.	2021	Transformation toward sustainability on a Costa Rican coffee farm: Environmental, socioeconomic, and psychological perspectives	Case Studies in the Environment	NA	Scopus	AL	0	NA	NA	NA	NA	NA	NA	NA	NA	NA	NA	NA	NA	NA	NA	NA	NA	NA	NA	NA	NA	NA	NA	NA	NA	NA	NA	NA	NA	NA	NA	cant get full access to this article
56510	HB	1	Agroforestry	Hilary, B., Chris, B., North, B.E., Angelica Maria, A.Z., Sandra Lucia, A.Z., Carlos Alberto, Q.G., Beatriz, L.G., Rachael, E., Andrew, W.	2021	Riparian buffer length is more influential than width on river water quality: A case study in southern Costa Rica	Journal of Environmental Management	NA	Scopus	MLH	0	NA	NA	NA	NA	NA	NA	NA	NA	NA	NA	NA	NA	NA	NA	NA	NA	NA	NA	NA	NA	NA	NA	NA	NA	NA	NA	NA	NA	NA	NA	Biophysical study
55581	MLH	1	Avoided Forest Conversion	Bekere Y.B., Megerssa G.R.	2020	Role of biogas technology adoption in forest conservations: Evidence from Ethiopia	Journal of Degraded and Mining Lands Management	Almost all developing countries satisfy their energy requirements from firewood. In Ethiopia majority of the rural population relies on biomass energy sources for every energy necessities. Fuelwood accounts for about 78 % of the total energy needs, whereas animal dung and crop residue share 12 % and nine percent, respectively. Almost all of the firewoods are collected from natural forests and few…	Scopus	HB	1	1	0	NA	NA	NA	NA	NA	NA	NA	NA	NA	NA	NA	NA	NA	NA	NA	NA	NA	NA	NA	NA	NA	NA	NA	NA	NA	NA	NA	NA	Literature synthesis, no primary data collection
55561	MLH	1	Avoided Forest Conversion	Deng Y.-J., Yao S.-B., Hou M.-Y., Zhang T.-Y.	2020	Temporal and Spatial Variation of Vegetation NDVI and Its Topographic Differentiation Effect in the Middle and Upper Reaches of the Yangtze River Basin [ÈïøÊ±üÊµÅÂüü‰??‰?äÊ??Ê§çË¢´NDVIÊó?Á©?ÂèòÂåñÂèäÂÖ?Âú?Â?¢ÂàÜÂºÇÊïàÂ?î]	Resources and Environment in the Yangtze Basin	The study on the temporal and spatial evolution of vegetation NDVI and its topographic differentiation effect is of great significance for deeply understanding the relationship between vegetation and human activities, revealing the changes of regional environment and guiding the scientific governance of regional ecological environment. The upper and middle reaches of the Yangtze River Basin was c…	Scopus	WE	0	NA	NA	NA	NA	NA	NA	NA	NA	NA	NA	NA	NA	NA	NA	NA	NA	NA	NA	NA	NA	NA	NA	NA	NA	NA	NA	NA	NA	NA	NA	aspatial
55541	MLH	1	Avoided Forest Conversion	Burdov?° J., B?ôezina D.	2020	Analysis of the State and Prospects of Forest Nursery Development in the Czech Republic	Zpravy Lesnickeho Vyzkumu	The article summarizes basic information about the conditions of forest seed management and nursery management in the Czech Republic. Given the fluctuating year-to-year development, it is problematic to predict the future trends in these fields. The source materials included data from the Reports on Forest Management of the Czech Republic supplemented with data obtained from the Forest Management…	Both	AL	0	NA	NA	NA	NA	NA	NA	NA	NA	NA	NA	NA	NA	NA	NA	NA	NA	NA	NA	NA	NA	NA	NA	NA	NA	NA	NA	NA	NA	NA	NA	cant find english translation
55531	MLH	1	Avoided Forest Conversion	Abebe B.A.	2020	Natural resources globalization and its effect on the indigenous people; evidence from the theoretical and empirical literature: Review	Agricultural Science Digest	The globalized view of natural resource is strictly connected with quantitative measures and strongly depends on expert assessments and assumptions with poorly understanding local knowledge and local facts, finally leads to unreliable conclusion. Hence, this review intends to investigate the globalization of natural resources and its effect on the lives of indigenous people. The study found that …	Scopus	AL	1	1	NA	NA	NA	NA	NA	NA	NA	NA	NA	NA	NA	NA	NA	NA	NA	NA	NA	NA	NA	NA	NA	NA	NA	NA	NA	NA	NA	NA	NA	NA
55501	MLH	1	Avoided Forest Conversion	K??hl M., Neupane P.R., Mundhenk P.	2020	REDD+ measurement, reporting and verification ‚Äì A cost trap? Implications for financing REDD+MRV costs by result-based payments	Ecological Economics	The REDD+ initiative applies a market-based approach to reducing greenhouse gas emissions from deforestation and forest degradation. The difference between the carbon stock of forests under historical deforestation and forest degradation rates and the actual C-stock achieved by forest conservation measures will be compensated financially. The difference in C-stocks is provided by a system of meas…	Scopus	WE	1	0	0	NA	AFC	REDD+	Avoided forest degredation	Suriname	SUR	the Forest Belt in Suriname	ecosystem	NA	a strip of forest that runs from 50 km to 120 km inland from the coast, from East to West across the country	REDD+	55501_2	High implementation cost or lack of funding	MRV costs can prevent the successful implementation of REDD+, as the transaction costs for monitoring, reporting and verification can already exceed the revenues.	MRV costs can prevent the successful implementation of REDD+, as the transaction costs for monitoring, reporting and verification can already exceed the revenues.	AFC	REDD+	SUR	NA	All countries impacted by REDD+	NA	forest-dependent communities	The optimization of the MRV design must both meet accuracy and precision requirements and take cost aspects into account. All cost sources are to be listed and documented with appropriate estimates. Alternative MRV designs must be tested and the most cost-efficient method selected for practical application. Methods must be implemented that allow a country to maintain the MRV system independently.	REDD+ stakeholders; governments	NA	1	Since the costs of maintaining a MRV system are well below the cost of the initial application, the financial success of a MRV system can depend to a large extent on whether initial investments are covered by external funding sources and only the running costs need to be refinanced	NA	NA
55501	MLH	1	Avoided Forest Conversion	K??hl M., Neupane P.R., Mundhenk P.	2020	REDD+ measurement, reporting and verification ‚Äì A cost trap? Implications for financing REDD+MRV costs by result-based payments	Ecological Economics	The REDD+ initiative applies a market-based approach to reducing greenhouse gas emissions from deforestation and forest degradation. The difference between the carbon stock of forests under historical deforestation and forest degradation rates and the actual C-stock achieved by forest conservation measures will be compensated financially. The difference in C-stocks is provided by a system of meas…	Scopus	WE	1	0	0	NA	AFC	REDD+	Avoided forest degredation	Suriname	SUR	the Forest Belt in Suriname	ecosystem	NA	a strip of forest that runs from 50 km to 120 km inland from the coast, from East to West across the country	REDD+	55501_1	Inadequate prices for ecosystem services or biodiversity conservation	low carbon prices for accountable emission reduction	As long as carbon price is not sufficiently high, countries wishing to implement REDD+ need additional financial support, in particular for the development and implementation of MRV systems, which cause high initial costs.	AFC	REDD+	SUR	NA	All countries impacted by REDD+	NA	forest-dependent communities	The greatest possible accuracy in demonstrating C-stock changes does not necessarily lead to the highest incentive payments; countries that have already made great efforts in the past to preserve their forest C-stocks should not be ex- cluded from REDD+ benefits by excessive baseline and accuracy re- quirements or low carbon price	REDD+ stakeholders; governments; researchers	NA	1	even the highest current prices paid for one ton of carbon are too low to implement all the measures desirable under REDD+.	NA	NA
55391	WE	1	Avoided Forest Conversion	Xian J., Xia C., Cao S.	2020	Cost‚Äìbenefit analysis for China's Grain for Green Program	Ecological Engineering	The Grain for Green Program (GGP) that the Chinese government has implemented, the world's largest ecological restoration plan, has an important component based on payments for ecosystem services. However, the program's net benefits (which include compentation payments) remain unclear. To solve this problem, we proposed an improved cost‚Äìbenefit analysis method that reveals the specific relation…	Both	HB	1	0	0	1999–2018	RFo, AFC, AgFo	afforestation of degraded farmland, establishment of fruit tree plantations, afforestation of degraded land, conservation of natural forest	tree monocrops, planting for ecological restoration, avoided forest conversion (commodity agriculture)	China	CHN	China's 25 provinces, autonomous regions, and provincial-scale municipalities	province	Chinese government Grain for Green Program	29.1 × 106 ha, 124 × 106 farmers	Grain for Green Program	55391_2	High implementation cost or lack of funding	Lack of flexibility in policy	program policies exhibit a lack of flexibility (i.e., an excessive focus on forests) that undermines the program's ability to achieve these goals.	RFo, AFC, AgFo	afforestation of degraded farmland, establishment of fruit tree plantations, afforestation of degraded land, conservation of natural forest	CHN	NA	NA	Areas not suitable for planting trees or limited by water. Some areas are not suitable for planting trees (i.e., Qinghai Province or Tibet Autonomous Region), and restoration managers should instead consider alternatives shrubs and grasses. In other areas (i.e., Xinjiang Autonomous Region), the lack of water leads to a low survival rate for the trees, so managers should consider drought-tolerant …	NA	implementation of ecological restoration under the GGP can be adjusted to account for the water resources and other ecological conditions in these areas, thereby reducing plant mortality and improving plant growth.	Chinese government	NA	0	NA	NA	NA
55391	WE	1	Avoided Forest Conversion	Xian J., Xia C., Cao S.	2020	Cost‚Äìbenefit analysis for China's Grain for Green Program	Ecological Engineering	The Grain for Green Program (GGP) that the Chinese government has implemented, the world's largest ecological restoration plan, has an important component based on payments for ecosystem services. However, the program's net benefits (which include compentation payments) remain unclear. To solve this problem, we proposed an improved cost‚Äìbenefit analysis method that reveals the specific relation…	Both	HB	1	0	0	1999–2018	RFo, AFC, AgFo	afforestation of degraded farmland, establishment of fruit tree plantations, afforestation of degraded land, conservation of natural forest	tree monocrops, planting for ecological restoration, avoided forest conversion (commodity agriculture)	China	CHN	China's 25 provinces, autonomous regions, and provincial-scale municipalities	province	Chinese government Grain for Green Program	29.1 × 106 ha, 124 × 106 farmers	Grain for Green Program	55391_1	Inadequate prices for outputs	Insufficient compensation	ecological compensation payments to residents of areas affected by the program, who performed the actual restoration work under the GGP and have borne its costs since that restoration, amounted to<1.3% of the cost and < 5.5% of the benefits). This is an important point, as the areas managed under typical ecological protection programs are also typically impoverished areas, and these programs fail…	RFo, AFC, AgFo	afforestation of degraded farmland, establishment of fruit tree plantations, afforestation of degraded land, conservation of natural forest	CHN	NA	NA	Impoverished areas	NA	component of the GGP to improve human welfare by providing training, funding, and flexibility in the restoration method that is chosen so that residents can find other ways to earn a living	Chinese government	NA	1	Depended on the practice and geography	NA	NA
55351	JTE	1	Avoided Forest Conversion	Ma Z., Xia C., Cao S.	2020	Cost‚ÄìBenefit Analysis of China's Natural Forest Conservation Program	Journal for Nature Conservation	Land degradation, soil erosion by water, and desertification caused by deforestation are serious problems around the world. To counteract the effects of these problems, China's government implemented the world's largest and most comprehensive ecological restoration program: the Natural Forest Conservation Program (NFCP). However, it's not yet known how well the program has succeeded because no on…	Both	HB	1	0	0	2005-2009	RFo	Ecological restoration	planting for ecological restoration	China	CHN	China	national	Chinese government Natural Forest Conservation Program	Entire country	Natural Forest Conservation Program	55351_2	High implementation cost or lack of funding	High direct cost	High direct costs were partially responsible for economic net losses in afforested farmland and afforested degraded land	RFo	Ecological restoration	CHN	northern, northwestern, and Qinghai-Tibet regions	NA	NA	NA	government should increase these subsidies to reduce the negative impact of NFCP on the livelihoods of residents. Job training should also be provided to help residents find good new jobs in ecologically beneficial industries	Chinese government	NA	1	Depended on the practice and geography	NA	NA
55351	JTE	1	Avoided Forest Conversion	Ma Z., Xia C., Cao S.	2020	Cost‚ÄìBenefit Analysis of China's Natural Forest Conservation Program	Journal for Nature Conservation	Land degradation, soil erosion by water, and desertification caused by deforestation are serious problems around the world. To counteract the effects of these problems, China's government implemented the world's largest and most comprehensive ecological restoration program: the Natural Forest Conservation Program (NFCP). However, it's not yet known how well the program has succeeded because no on…	Both	HB	1	0	0	2005-2009	RFo	Ecological restoration	planting for ecological restoration	China	CHN	China	national	Chinese government Natural Forest Conservation Program	Entire country	Natural Forest Conservation Program	55351_1	Inadequate prices for ecosystem services or biodiversity conservation	Insufficient subsidies	the amount of the subsidies paid to residents of NFCP program areas seems too small	RFo	Ecological restoration	CHN	NA	NA	NA	NA	government should increase these subsidies to reduce the negative impact of NFCP on the livelihoods of residents. Job training should also be provided to help residents find good new jobs in ecologically beneficial industries	Chinese government	NA	1	Depended on the practice and geography	NA	NA
55201	WE	1	Avoided Forest Conversion	Streck C.	2020	Who owns REDD+? carbon markets, carbon rights and entitlements to REDD+ finance	Forests	The question of who is entitled to benefit from transactions under the United Nations framework to reduce emissions from deforestation and forest degradation (REDD+) remains one of the most controversial issues surrounding cooperative efforts to reduce deforestation in developing countries. REDD+ has been conceived as an international framework to encourage voluntary efforts in developing countri…	Scopus	WE	0	NA	NA	NA	NA	NA	NA	NA	NA	NA	NA	NA	NA	NA	NA	NA	NA	NA	NA	NA	NA	NA	NA	NA	NA	NA	NA	NA	NA	NA	NA	NA
55151	MLH	1	Avoided Forest Conversion	Bryngemark E.	2020	Bioenergy versus forest conservation: a partial equilibrium analysis of the Swedish forest raw materials market	Scandinavian Journal of Forest Research	This paper presents an economic assessment of two different policies‚Äìboth implying an increased demand for forest ecosystem services‚Äìand how these could affect the competition for forest raw materials. A forest sector trade model is updated to a new base year (2016), and then employed to analyze the consequences of a more intense use of bioenergy and increased forest conservation in Sweden. T…	Scopus	AL	1	0	0	NA	CSF	forest conservation	forestry set-asides	Sweden	SWE	Sweden	national	Swedish Environmental Protection Agency (SEPA)	NA	Environmental quality objectives for 2020, Swedish energy tax, renewable electricity certificate program	55151_1	Tradeoffs with agricultural yield or profit	goal conflicts with other forest raw materials products	The focus is on policies promoting forest conservation on the one hand, and those inducing an increase in the use of forest-based bioenergy use on the other. It should be clear that implementing these two policies at the same time could involve difficult trade-offs and potential goal conflicts; i.e. an increased ambition for one policy may make it more difficult to pursue the other; We found that…	CSF	forest conservation	SWE	NA	NA	forest industries	NA	NA	NA	NA	0	NA	1	NA
55041	HB	1	Avoided Forest Conversion	Fuss S., Golub A., Lubowski R.	2021	The economic value of tropical forests in meeting global climate stabilization goals	Global Sustainability	Non-technical summary Conserving tropical forests has many benefits, from protecting biodiversity, sustaining indigenous and local communities, and safeguarding climate. To achieve the ambitious climate goals of the Paris Agreement, forest protection is essential. Yet deforestation continues to diminish the world's forests. Halting this trend is the objective of the international framework for Re…	Both	HB	0	NA	NA	NA	NA	NA	NA	NA	NA	NA	NA	NA	NA	NA	NA	NA	NA	NA	NA	NA	NA	NA	NA	NA	NA	NA	NA	NA	NA	NA	NA	Purely modeling, no spatial extent
55031	WE	1	Avoided Forest Conversion	Tian H., Wu H.	2021	Effects of REDD+ on forest conversion and related issues	Arabian Journal of Geosciences	Since the REDD+ is supposed to mitigate forest degradation and promote local livelihood, the forest conversion issue should be addressed by the REDD+. This study analyzes the REDD+ mechanism in preventing forest conversion. It has been found that, if it is implemented to enhance forestry regulations such as forest restriction and conversion, REDD+ mechanism can play a role in promoting forest pro…	Scopus	WE	1	1	NA	NA	NA	NA	NA	NA	NA	NA	NA	NA	NA	NA	NA	NA	NA	NA	NA	NA	NA	NA	NA	NA	NA	NA	NA	NA	NA	NA	NA	NA
55021	HB	1	Avoided Forest Conversion	TalpƒÉ N., HƒÉlƒÉli»ôan A.F., Popa B.	2021	Analysis of state forest institutions in the Republic of Moldova, using a causative model	Forests	With state institutions playing a determinant role and the state owning 86% of the forest-land, the forest sector in the Republic of Moldova still strives to adapt to post-communist socio-economic realities. This paper evaluates the performance of forest state institutions in achieving ambitious policy goals oriented toward sustainable management and enhancing forest protection functions. The per…	Scopus	MLH	1	0	0	NA	AFC, RFo	Avoided forest conversion, Climate-smart forestry	Natural forest regrowth,	Moldova	MDA	Modolva	national	State Forest Institutions (SFIs)	52 interviewees	NA	55021_7	Limited social learning or exchange networks	Lack of stakeholder engagement by government	Among all the analyzed SFIs, Moldsilva aspires the most to the role of speaker for forestry and is, in general, accepted as playing such (C7). A mediator role for all interests in forests (C8) is played by it along with SFEs that are quite active at the regional level. However, there are stakeholders that are almost not represented by Moldsilva, though forests are strategic natural resources and …	AFC, RFo	Avoided forest conversion, Climate-smart forestry	MDA	NA	Former communist countries	Private forest owners	NA	NA	NA	NA	0	NA	NA	NA
55021	HB	1	Avoided Forest Conversion	TalpƒÉ N., HƒÉlƒÉli»ôan A.F., Popa B.	2021	Analysis of state forest institutions in the Republic of Moldova, using a causative model	Forests	With state institutions playing a determinant role and the state owning 86% of the forest-land, the forest sector in the Republic of Moldova still strives to adapt to post-communist socio-economic realities. This paper evaluates the performance of forest state institutions in achieving ambitious policy goals oriented toward sustainable management and enhancing forest protection functions. The per…	Scopus	MLH	1	0	0	NA	AFC, RFo	Avoided forest conversion, Climate-smart forestry	Natural forest regrowth,	Moldova	MDA	Modolva	national	State Forest Institutions (SFIs)	52 interviewees	NA	55021_6	Ineffective laws, policies, or regulations	Lack of efficient forest management by the state	The needs for covering the recurrent expenditures and for investing in forest protection functions should stimulate more forest management efficiency, but our study indicates the contrary. SFEs are little technically productive (C4) and little profitable (C5) entities, as well as less innovative for new products and services (C6); however, forest authorities do not seem too concerned about it.	AFC, RFo	Avoided forest conversion, Climate-smart forestry	MDA	NA	Former communist countries	State forest managers	NA	Institutional reform that would allow a higher efficiency of SFEs, as well as a more enabling environment for innovative product and service provision, is highly recommended.	NA	NA	0	NA	NA	NA
55021	HB	1	Avoided Forest Conversion	TalpƒÉ N., HƒÉlƒÉli»ôan A.F., Popa B.	2021	Analysis of state forest institutions in the Republic of Moldova, using a causative model	Forests	With state institutions playing a determinant role and the state owning 86% of the forest-land, the forest sector in the Republic of Moldova still strives to adapt to post-communist socio-economic realities. This paper evaluates the performance of forest state institutions in achieving ambitious policy goals oriented toward sustainable management and enhancing forest protection functions. The per…	Scopus	MLH	1	0	0	NA	AFC, RFo	Avoided forest conversion, Climate-smart forestry	Natural forest regrowth,	Moldova	MDA	Modolva	national	State Forest Institutions (SFIs)	52 interviewees	NA	55021_5	Inadequate/inaccessible markets for outputs	Skewed demand structures	Nonmarket demand is perceived by SFIs only from a forest-protective-function perspective (C2). The forest management tasks are set by the forest authorities, without consulting society or the non-state forest owners. The restrictions imposed on all forest owners are not sufficiently supported through budget allocations for state forests or compensation for non-state forests. This forces SFEs to p…	AFC, RFo	Avoided forest conversion, Climate-smart forestry	MDA	NA	Former communist countries	Private forest owners	NA	NA	NA	NA	0	NA	NA	NA
55021	HB	1	Avoided Forest Conversion	TalpƒÉ N., HƒÉlƒÉli»ôan A.F., Popa B.	2021	Analysis of state forest institutions in the Republic of Moldova, using a causative model	Forests	With state institutions playing a determinant role and the state owning 86% of the forest-land, the forest sector in the Republic of Moldova still strives to adapt to post-communist socio-economic realities. This paper evaluates the performance of forest state institutions in achieving ambitious policy goals oriented toward sustainable management and enhancing forest protection functions. The per…	Scopus	MLH	1	0	0	NA	AFC, RFo	Avoided forest conversion, Climate-smart forestry	Natural forest regrowth,	Moldova	MDA	Modolva	national	State Forest Institutions (SFIs)	52 interviewees	NA	55021_4	Lack of political will	SFE's prioritize short term profits	SFEs are more concerned about gaining short-term wood-sourced revenues (C1) to sustain their recurrent expenditures than fulfilling the sustainability goals. However, they do not excel in this direction, as the monopolistic position discourages sectoral competition and creates incentives for not seeking alternative solutions (e.g., innovative products/services)	AFC, RFo	Avoided forest conversion, Climate-smart forestry	MDA	NA	Former communist countries	Private forest owners	NA	NA	NA	NA	0	NA	NA	NA
55021	HB	1	Avoided Forest Conversion	TalpƒÉ N., HƒÉlƒÉli»ôan A.F., Popa B.	2021	Analysis of state forest institutions in the Republic of Moldova, using a causative model	Forests	With state institutions playing a determinant role and the state owning 86% of the forest-land, the forest sector in the Republic of Moldova still strives to adapt to post-communist socio-economic realities. This paper evaluates the performance of forest state institutions in achieving ambitious policy goals oriented toward sustainable management and enhancing forest protection functions. The per…	Scopus	MLH	1	0	0	NA	AFC, RFo	Avoided forest conversion, Climate-smart forestry	Natural forest regrowth,	Moldova	MDA	Modolva	national	State Forest Institutions (SFIs)	52 interviewees	NA	55021_3	Lack of administrative capacity for implementation	State forest management structures	The policy and regulatory framework favors, in generalist and vague terms, ecologically sustainable forest management (C3), but the performance in achieving this goal is rather moderate due to self-financing, inefficient forest management structures. Although seen as the pillar of sustainable forest management in Moldova, FMPs are not properly enforced in all situations due to the need of SFEs fo…	AFC, RFo	Avoided forest conversion, Climate-smart forestry	MDA	NA	Former communist countries	State forest managers	NA	NA	NA	NA	0	NA	NA	NA
55021	HB	1	Avoided Forest Conversion	TalpƒÉ N., HƒÉlƒÉli»ôan A.F., Popa B.	2021	Analysis of state forest institutions in the Republic of Moldova, using a causative model	Forests	With state institutions playing a determinant role and the state owning 86% of the forest-land, the forest sector in the Republic of Moldova still strives to adapt to post-communist socio-economic realities. This paper evaluates the performance of forest state institutions in achieving ambitious policy goals oriented toward sustainable management and enhancing forest protection functions. The per…	Scopus	MLH	1	0	0	NA	AFC, RFo	Avoided forest conversion, Climate-smart forestry	Natural forest regrowth,	Moldova	MDA	Modolva	national	State Forest Institutions (SFIs)	52 interviewees	NA	55021_2	High implementation cost or lack of funding	severe budgetary constraints of LPAs (the main non-state forest owners)	Sustainable management goals are not entirely met by the current management in non-state forests. By having Moldsilva in a coordinating position for all SFEs, the central authorities are deeply involved in state forest management, with clear overlap between regulation and management functions, thus affecting the competitiveness of non-state forest management structures. This result also confirms …	AFC, RFo	Avoided forest conversion, Climate-smart forestry	MDA	NA	Former communist countries	Private forest owners	NA	NA	NA	NA	0	NA	NA	NA
55021	HB	1	Avoided Forest Conversion	TalpƒÉ N., HƒÉlƒÉli»ôan A.F., Popa B.	2021	Analysis of state forest institutions in the Republic of Moldova, using a causative model	Forests	With state institutions playing a determinant role and the state owning 86% of the forest-land, the forest sector in the Republic of Moldova still strives to adapt to post-communist socio-economic realities. This paper evaluates the performance of forest state institutions in achieving ambitious policy goals oriented toward sustainable management and enhancing forest protection functions. The per…	Scopus	MLH	1	0	0	NA	AFC, RFo	Avoided forest conversion, Climate-smart forestry	Natural forest regrowth,	Moldova	MDA	Modolva	national	State Forest Institutions (SFIs)	52 interviewees	NA	55021_1	Ineffective laws, policies, or regulations	Severe regulation by the state	The management of all forests in the Republic of Moldova is severely regulated by the state, who solely decide over the management tasks and procedures. Other 3L Model-based studies found the same situation in many eastern and central European countries [14,34,42]. SFIs in Moldova see private forest management as marginal, and there is a general lack of trust in non-state owners’ ability to meet …	AFC, RFo	Avoided forest conversion, Climate-smart forestry	MDA	NA	Former communist countries	Private forest owners	NA	NA	NA	NA	0	NA	NA	NA
54921	WE	1	Avoided Forest Conversion	Van Khuc Q., Pham L., Tran M., Nguyen T., Tran B.Q., Hoang T., Ngo T., Tran T.-D.	2021	Understanding vietnamese farmers‚Äô perception toward forest importance and perceived willingness-to-participate in redd+ program: A case study in nghe an province	Forests	Climate change continues to pose a constant threat to nature and human beings, and thus demands adaptability and flexibility in forestry and domestic land use management. In this context, the Reducing Emission from Deforestation and Forest Degradation (REDD+) project was introduced to harness forests to curb greenhouse gas emissions in an effort to combat climate change. As of 2020, REDD+ was imp…	Both	HB	1	0	0	2018	AFC	Forest conservation	avoided forest conversion (commodity agriculture)	Vietnam	VNM	Dong Minh, Ban Hat, Thai Quang, Dong Hin	village	NA	215 households	REDD+	54921_1	Inadequate prices for ecosystem services or biodiversity conservation	Financial expectations are not met	people expect higher income from forest activities. The current level of support for forest protection activity in the current national or provincial legal documents is still around or below 500 k VND (22.3 USD), which appears to be much lower than their expectations	AFC	Forest conservation	VNM	NA	NA	Poor households	NA	Increase financial support	REDD+	participation rate was merely 20% with a compensation of VND500k ha−1 year−1 (USD22.3 ha−1 year−1), yet it doubled and almost tripled when that amount was VND1000k ha−1 year−1 (USD44.6 ha−1 year−1) and VND2000 k ha−1 year−1 (USD89.2 ha−1 year−1)	1	When the support is increased by 100% (from 500 k to 1000 k VND), for example, the participation rate of poor and non-poor households increases by 3.71 (35.62/9.59) and 1.77 (43.66/24.65) times, respectively	NA	NA
54901	AL	1	Avoided Forest Conversion	Raihan A., Said M.N.M.	2021	Cost‚ÄìBenefit Analysis of Climate Change Mitigation Measures in the Forestry Sector of Peninsular Malaysia	Earth Systems and Environment	Greenhouse gases (GHGs) have been increasingly dominated by carbon dioxide (CO2) with its negative effects on the global climatic system. Malaysia has forest land around 67% of the total land area which helps to mitigate climate change by absorbing atmospheric CO2 and enhancing the national carbon sink. However, there is a lack of study on the cost-effectiveness of potential mitigation measures i…	Both	WE	1	1	NA	NA	NA	NA	NA	NA	NA	NA	NA	NA	NA	NA	NA	NA	NA	NA	NA	NA	NA	NA	NA	NA	NA	NA	NA	NA	NA	NA	NA	NA
54891	MLH	1	Avoided Forest Conversion	Mej??a Y.L.V., Santiago C.M.	2021	Perceptions and disposition to nature conservation of small landowners in the Chilean Coastal Range in Los R??os Region, Chile [Percepciones de peque?±os propietarios y su disposici??n a la conservaci??n de la naturaleza en ?°reas privadas de la Cordillera de la Costa en la Regi??n de Los R??os, Chile]	Investigaciones Geograficas (Spain)	The inclusion of perceptions and interests of small private owners is essential to ensure the long-term success of nature conservation strategies. However, in Chile these dimensions are not usually incorporated into the discussion of public policies and have been incipiently addressed in the local academic literature. Through a mixed methodology, which included cartographic analysis, perception s…	Scopus	HB	0	NA	NA	NA	NA	NA	NA	NA	NA	NA	NA	NA	NA	NA	NA	NA	NA	NA	NA	NA	NA	NA	NA	NA	NA	NA	NA	NA	NA	NA	NA	Paper in Spanish
54881	WE	1	Avoided Forest Conversion	Zhao T., Xia C., Suo X., Cao S.	2021	Cost-benefit evaluation of Chinese ecological restoration programs	Shengtai Xuebao/ Acta Ecologica Sinica	To mitigate or reverse ecosystem degradation, China has invested huge sums of money since 1978 in ecological restoration projects such as the Three North Shelter Forest Project ( TNSFP ), Natural Forest Conservation Program (NFCP), and Crain for Creen Program (CCP). However, a lack of effective evaluation methods has made it difficult to tell whether these programs were cost-effective. In the pre…	Both	MLH	0	NA	NA	NA	NA	NA	NA	NA	NA	NA	NA	NA	NA	NA	NA	NA	NA	NA	NA	NA	NA	NA	NA	NA	NA	NA	NA	NA	NA	NA	NA	Could not access
54871	HB	1	Avoided Forest Conversion	Frederico R.G., Reis V.C.E.S., Polaz C.N.M.	2021	Stream fish conservation: Planning and public policies [Conserva?ß?£o de peixes de riacho: Planejamento e pol??ticas p??blicas]	Oecologia Australis	Conservation biology has historically been based on principles to protect terrestrial ecosystems, with marine and freshwater ecosystems left behind. As a result, often, protected areas are defined with bases in forest cover and terrestrial characteristics overseeing important components of connectivity of riverine landscapes, such as the connectivity between rivers, lakes, and streams. It is impo…	Scopus	WE	0	NA	NA	NA	NA	NA	NA	NA	NA	NA	NA	NA	NA	NA	NA	NA	NA	NA	NA	NA	NA	NA	NA	NA	NA	NA	NA	NA	NA	NA	NA	NA
54811	WE	1	Avoided Forest Conversion	Zepharovich E., Ceddia M.G., Rist S.	2021	Social multi-criteria evaluation of land-use scenarios in the Chaco Salte?±o: Complementing the three-pillar sustainability approach with environmental justice	Land Use Policy	The increase in deforestation in Latin America is generating a great number of land-use conflicts. Diverse stakeholders, such as large-scale producers, indigenous people and small-scale famers, compete for land and contest its use. We applied the methodological framework of social multi-criteria evaluation (SMCE) as it addresses one of the main problems confronted in land-use planning: the confli…	Scopus	AL	1	0	0	2017-2018	AFC	land use planning	avoided forest conversion (commercial agriculture), avoided forest conversion (shifting agriculture)	Argentina	ARG	Salta	province	NA	25 in-depth interviews	NA	54811_1	Concerns over negative equity impacts	lack of equity criteria in public policy	The underrepresentation of equity and the exclusion of justice criteria in public policy design in general, and land-use planning in particular, is highly problematic because inequality and environmental degradation are strongly related. Substantial social and economic inequality leads to more environmental degradation and increased deforestation in Latin America	AFC	land use planning	ARG	NA	The Chaco	Indigenous peoples, some small-scale farmers	NA	explicitly account for issues related to equity, inequality, justice and distribution by applying SMCE in an innovative way to guide land-use planning	researchers	the use of the environmental justice framework, which explicitly accounts for issue of distribution, procedure and recognition, provides stronger arguments to embrace more progressive policies, that can significantly alter the status quo and the crystallisation of existing interests, and embark on a path leading to the most preferred scenario.	0	NA	1	NA
54481	WE	1	Avoided Forest Conversion	Yang Z.-J., Zheng Q.-R., Zhuo M.-X., Zeng H.-D., Hogan J.A., Lin T.-C.	2021	A culture of conservation: How an ancient forest plantation turned into an old-growth forest reserve ‚Äì The story of the Wamulin forest	People and Nature	The global expansion of forest plantations at the expense of natural forests, especially old-growth forests, raises concerns about habitat loss and a decline in ecosystem services. Natural regeneration of second-growth forests with minimal human assistance has been suggested as a cost-effective way to restore forests and increase forest ecosystem service potential. However, it is unclear whether …	Scopus	AL	0	NA	NA	NA	NA	NA	NA	NA	NA	NA	NA	NA	NA	NA	NA	NA	NA	NA	NA	NA	NA	NA	NA	NA	NA	NA	NA	NA	NA	NA	NA	no constraints in the case study
54441	HB	1	Avoided Forest Conversion	Pham V.T., Roongtawanreongsri S., Ho T.Q., Tran P.H.N.	2021	Can payments for forest environmental services help improve income and attitudes toward forest conservation? Household-level evaluation in the Central Highlands of Vietnam	Forest Policy and Economics	Payments for environmental services (PES) are considered an effective approach to solving both environmental and socio-economic issues. However, there lies a significant research gap in the context of their impact on income and attitudes toward conservation. Using household survey data and the propensity score matching technique, this study evaluates the impact of the payments for forest environm…	Scopus	WE	1	0	0	2018	AFC	conservation, examines impact of payments for forest environmental services on household income and attitudes toward conservation	avoided forest conversion (commodity agriculture)	Vietnam	VNM	Dak Lak and Kon Tum provinces	province	Vietnamese government, The operating mechanism of PFES depends mainly on the Forest Protection and Development Funds (FPDF) central government (Vietnam Forest Protection and Development Fund-VNFF) and the provincial level (Provincial Forest Protection and Development Fund)	country	The PFES program in Vietnam	54441_2	Lack of administrative capacity for implementation	financial pressure on the government to pay households is unsustainable	Second, previous programs have used government budget to pay households participating in their initiatives, while in the PFES mechanism, beneficiaries incurred the cost. This alleviated the financial pressure on the government and allowed to implement PFES nationwide as well as make policy adjustments to prevalent circumstances.	AFC	conservation, examines impact of payments for forest environmental services on household income and attitudes toward conservation	VNM	NA	the central highlands of Vietnam	200 households with PFES (accounting for 13.35% indigenous households participating in PFES in the study areas) and 200 households without PFES, Forty-seven groups of ethnic minorities live in close proximity to each other and have a strong relationship with the forest because they depend on the forest for livelihood.	NA	PFES; The households who participate in PFES are often paid for their forest protection efforts; thus, the PFES program creates a direct financial stream, which leads to an increase in the total income of households… When households participate in PFES, they benefit financially; additionally, they or their communities become responsible for protecting the forest that they manage. Effective forest…	government	PFES program positively affects both households’ income and attitudes toward forest conservation	0	NA	NA	NA
54441	HB	1	Avoided Forest Conversion	Pham V.T., Roongtawanreongsri S., Ho T.Q., Tran P.H.N.	2021	Can payments for forest environmental services help improve income and attitudes toward forest conservation? Household-level evaluation in the Central Highlands of Vietnam	Forest Policy and Economics	Payments for environmental services (PES) are considered an effective approach to solving both environmental and socio-economic issues. However, there lies a significant research gap in the context of their impact on income and attitudes toward conservation. Using household survey data and the propensity score matching technique, this study evaluates the impact of the payments for forest environm…	Scopus	WE	1	0	0	2018	AFC	conservation, examines impact of payments for forest environmental services on household income and attitudes toward conservation	avoided forest conversion (commodity agriculture)	Vietnam	VNM	Dak Lak and Kon Tum provinces	province	Vietnamese government, The operating mechanism of PFES depends mainly on the Forest Protection and Development Funds (FPDF) central government (Vietnam Forest Protection and Development Fund-VNFF) and the provincial level (Provincial Forest Protection and Development Fund)	country	The PFES program in Vietnam	54441_1	High implementation cost or lack of funding	budget too low for ensuring benefits from previous participatory programs	"The prior programs offered cash incentives to the participants through forest protection contracts to conserve the forest area, and this is considered as the main benefit for the households participating in these programs. However, the amount of cash was small to ensure quality and effectiveness, while the national budget for these programs was inadequate for effectively protecting large areas o…	AFC	conservation, examines impact of payments for forest environmental services on household income and attitudes toward conservation	VNM	NA	the central highlands of Vietnam	200 households with PFES (accounting for 13.35% indigenous households participating in PFES in the study areas) and 200 households without PFES, Forty-seven groups of ethnic minorities live in close proximity to each other and have a strong relationship with the forest because they depend on the forest for livelihood.	NA	PFES; The households who participate in PFES are often paid for their forest protection efforts; thus, the PFES program creates a direct financial stream, which leads to an increase in the total income of households… When households participate in PFES, they benefit financially; additionally, they or their communities become responsible for protecting the forest that they manage. Effective forest…	government	PFES program positively affects both households’ income and attitudes toward forest conservation	0	NA	NA	NA
53100	HB	1	All	Fisher D., Blackstock K., Irvine K.	2021	‚ÄúIt‚Äôs on the ‚Äònice to have‚Äô pile‚Äù: Potential principles to improve the implementation of socially inclusive Green Infrastructure	Ambio	Green Infrastructure (GI) research tends to focus on the need for GI to enhance ecological processes, its potential to provide health and economic benefits, and on the barriers preventing its uptake. Yet there has been inadequate focus on the social aspects of GI. In the United Kingdom (UK) the need for GI is well established, such that policymakers and planners are now turning to the question of…	Scopus	WE	0	NA	NA	NA	NA	NA	NA	NA	NA	NA	NA	NA	NA	NA	NA	NA	NA	NA	NA	NA	NA	NA	NA	NA	NA	NA	NA	NA	NA	NA	NA	NA
50210	WE	2	Agroforestry, Regenerative Agriculture	Mcharo, M., Maghenda, M.	2021	Cost-benefit analysis of sustainable land and water management practices in selected highland water catchments of Kenya	Scientific African	NA	Scopus	MLH	0	NA	NA	NA	NA	NA	NA	NA	NA	NA	NA	NA	NA	NA	NA	NA	NA	NA	NA	NA	NA	NA	NA	NA	NA	NA	NA	NA	NA	NA	NA	NA
49610	AL	1	Agroforestry	Pinchansky, S.C., Cordero, R.C., Salazar, R.C.	2021	Increasing forest cover for a CO2 neutral future: Costa Rica case study | Aumento de la cobertura forestal para un futuro neutral en CO2: Estudio del caso de Costa Rica	Estudios de Economia Aplicada	NA	Scopus	HB	0	NA	NA	NA	NA	NA	NA	NA	NA	NA	NA	NA	NA	NA	NA	NA	NA	NA	NA	NA	NA	NA	NA	NA	NA	NA	NA	NA	NA	NA	NA	No paper access
40100	HB	1	All	Dorst H., van der Jagt A., Runhaar H., Raven R.	2021	Structural conditions for the wider uptake of urban nature-based solutions ‚Äì A conceptual framework	Cities	In policy and practice, urban Nature-Based Solutions (NBS) are considered promising innovations for sustainable urban transformation. NBS are interventions that use nature to address multiple sustainability challenges simultaneously. As such, they present a novel perspective on urban land use and development. Yet their current uptake into urban development lags behind EU ambitions. Drawing from t…	Scopus	HB	1	1	0	NA	NA	NA	NA	NA	NA	NA	NA	NA	NA	NA	NA	NA	NA	NA	NA	NA	NA	NA	NA	NA	NA	NA	NA	NA	NA	NA	NA	NA
38210	HB	1	Agroforestry	Luo, X., Xiong, K., Zhang, J., Chen, D.	2021	A study on optimal agroforestry planting patterns in the buffer zone of world natural heritage sites	Sustainability (Switzerland)	NA	Scopus	WE	1	0	0	2021	AgFo	different agroforestry planting papers	NA	China	CHN	Shibing Karst in eastern Guizhou Province in southwestern China	province	NA	Shibing Karst in eastern Guizhou Province in southwestern China, the buffer zone of a world natural heritage site, 87 households surveyed	NA	38210_1	Inadequate planning or management	lack of ability to appropriately select agroforestry planting patterns in the buffer zone of world natural heritage sites	lack of ability to appropriately select agroforestry planting patterns in the buffer zone of world natural heritage sites	AgFo	different agroforestry planting papers	CHN	NA	NA	87 households of agroforestry farmers	NA	plum + passion fruit pattern most cost-effective	NA	plum + passion fruit agroforestry planting patterns was best across the four dimensions of net output value, carbon emissions, environmental costs, and livelihood asset scores	1	plum + passion fruit agroforestry planting patterns was best across the four dimensions of net output value, carbon emissions, environmental costs, and livelihood asset scores; total environmental cost=USD 433.38.	0	tobacco and rape planting pattern least effective across the the four dimensions of net output value, carbon emissions, environmental costs, and livelihood asset scores
37910	HB	2	Agroforestry	Horamo, Y., Chitakira, M., Yessoufou, K.	2021	Farmers' Knowledge Is the Basis for Local Level Agro-Forestry Management: The Case of Lemo Woreda in Hadiya Zone, Ethiopia	Frontiers in Sustainable Food Systems	NA	Scopus	MLH	1	0	0	NA	AgFo	Agroforestry management, agroforestry nurseries	parklands	Ethiopia	ETH	Lemo Woreda	woreda	Peasant Associations (PAs)	73 households	NA	37910_7	Lack of opportunity to participate in or influence implementation due to gender, race, ethnicity, or other dimensions of identity	Knowledge limitations	Training in the behaviour of some species as regards germination, and in the use of polyethene tubes was suggested as a way to address knowledge limitations. The responsibility of making important tree management decisions was revealed to be largely for the men although in some cases women are also involved	AgFo	Agroforestry nurseries	ETH	NA	Ethiopia	Small-holder farmers	NA	NA	NA	NA	0	NA	NA	This study ranks constraints and calculates the percent affected, but does not do it for the combined list of constraints. Therefore, to see rankings readers are referred to the paper
37910	HB	2	Agroforestry	Horamo, Y., Chitakira, M., Yessoufou, K.	2021	Farmers' Knowledge Is the Basis for Local Level Agro-Forestry Management: The Case of Lemo Woreda in Hadiya Zone, Ethiopia	Frontiers in Sustainable Food Systems	NA	Scopus	MLH	1	0	0	NA	AgFo	Agroforestry management, agroforestry nurseries	parklands	Ethiopia	ETH	Lemo Woreda	woreda	Peasant Associations (PAs)	73 households	NA	37910_6	Unsuitable land	Shortage of land	The dominant land-use types in the Woreda are sedentary mixed farming with the cultivated land accounting for 89% of the total land area (LWOAaRD (Lemo Woreda Office of Agriculture Rural Development)., 2012). This indicates that there is great pressure on land.	AgFo	Agroforestry management, agroforestry urseries	ETH	NA	Ethiopia	Small-holder farmers	NA	NA	NA	NA	0	NA	NA	This study ranks constraints and calculates the percent affected, but does not do it for the combined list of constraints. Therefore, to see rankings readers are referred to the paper
37910	HB	2	Agroforestry	Horamo, Y., Chitakira, M., Yessoufou, K.	2021	Farmers' Knowledge Is the Basis for Local Level Agro-Forestry Management: The Case of Lemo Woreda in Hadiya Zone, Ethiopia	Frontiers in Sustainable Food Systems	NA	Scopus	MLH	1	0	0	NA	AgFo	Agroforestry management, agroforestry nurseries	parklands	Ethiopia	ETH	Lemo Woreda	woreda	Peasant Associations (PAs)	73 households	NA	37910_5	Lack of water or water distribution networks	Shortage of water	Respondents in this study had the knowhow of constructing water-harvesting structures as a means of solving the problems of water shortage	AgFo	Agroforestry management, agroforestry nurseries	ETH	NA	Ethiopia	Small-holder farmers	NA	NA	NA	NA	0	NA	NA	This study ranks constraints and calculates the percent affected, but does not do it for the combined list of constraints. Therefore, to see rankings readers are referred to the paper
37910	HB	2	Agroforestry	Horamo, Y., Chitakira, M., Yessoufou, K.	2021	Farmers' Knowledge Is the Basis for Local Level Agro-Forestry Management: The Case of Lemo Woreda in Hadiya Zone, Ethiopia	Frontiers in Sustainable Food Systems	NA	Scopus	MLH	1	0	0	NA	AgFo	Agroforestry management, agroforestry nurseries	parklands	Ethiopia	ETH	Lemo Woreda	woreda	Peasant Associations (PAs)	73 households	NA	37910_4	Lack of information on how to design, begin, or manage the NCS	Lack of knowledge documentation	Lack of knowledge documentation	AgFo	Agroforestry management, agroforestry nurseries	ETH	NA	Ethiopia	Small-holder farmers	NA	This study therefore recommends the establishment of a centre where local farmers’ knowledge is systematically documented and kept, probably at the local government level	Local government	NA	0	NA	NA	This study ranks constraints and calculates the percent affected, but does not do it for the combined list of constraints. Therefore, to see rankings readers are referred to the paper
37910	HB	2	Agroforestry	Horamo, Y., Chitakira, M., Yessoufou, K.	2021	Farmers' Knowledge Is the Basis for Local Level Agro-Forestry Management: The Case of Lemo Woreda in Hadiya Zone, Ethiopia	Frontiers in Sustainable Food Systems	NA	Scopus	MLH	1	0	0	NA	AgFo	Agroforestry management, agroforestry nurseries	parklands	Ethiopia	ETH	Lemo Woreda	woreda	Peasant Associations (PAs)	73 households	NA	37910_3	Lack of input materials or infrastructure	lack of polyethylene tubing	lack of polyethylene tubing	AgFo	Agroforestry nurseries	ETH	NA	Ethiopia	Small-holder farmers	NA	NA	NA	NA	0	NA	NA	This study ranks constraints and calculates the percent affected, but does not do it for the combined list of constraints. Therefore, to see rankings readers are referred to the paper
37910	HB	2	Agroforestry	Horamo, Y., Chitakira, M., Yessoufou, K.	2021	Farmers' Knowledge Is the Basis for Local Level Agro-Forestry Management: The Case of Lemo Woreda in Hadiya Zone, Ethiopia	Frontiers in Sustainable Food Systems	NA	Scopus	MLH	1	0	0	NA	AgFo	Agroforestry management, agroforestry nurseries	parklands	Ethiopia	ETH	Lemo Woreda	woreda	Peasant Associations (PAs)	73 households	NA	37910_2	Lack of input materials or infrastructure	Shortage of seedlings	Shortage of seedlings	AgFo	Agroforestry management, agroforestry nurseries	ETH	NA	Ethiopia	Small-holder farmers	NA	NA	NA	NA	0	NA	NA	This study ranks constraints and calculates the percent affected, but does not do it for the combined list of constraints. Therefore, to see rankings readers are referred to the paper
37910	HB	2	Agroforestry	Horamo, Y., Chitakira, M., Yessoufou, K.	2021	Farmers' Knowledge Is the Basis for Local Level Agro-Forestry Management: The Case of Lemo Woreda in Hadiya Zone, Ethiopia	Frontiers in Sustainable Food Systems	NA	Scopus	MLH	1	0	0	NA	AgFo	Agroforestry management, agroforestry nurseries	parklands	Ethiopia	ETH	Lemo Woreda	woreda	Peasant Associations (PAs)	73 households	NA	37910_1	Lack of labor	Shortage of labor	Shortage of labor	AgFo	Agroforestry management, agroforestry nurseries	ETH	NA	Ethiopia	Small-holder farmers	NA	NA	NA	NA	0	NA	NA	This study ranks constraints and calculates the percent affected, but does not do it for the combined list of constraints. Therefore, to see rankings readers are referred to the paper
36110	HB	1	Agroforestry	Alexandre, G., Rodriguez, L., Arece, J., Delgadillo, J., Garcia, G.W., Habermeier, K., Almeida, A.M., Fanchone, A., Gourdine, J.-L., Archim?®de, H.	2021	Agroecological practices to support tropical livestock farming systems: a Caribbean and Latin American perspective	Tropical Animal Health and Production	NA	Scopus	HB	1	1	0	NA	NA	NA	NA	NA	NA	NA	NA	NA	NA	NA	NA	NA	NA	NA	NA	NA	NA	NA	NA	NA	NA	NA	NA	NA	NA	NA	NA	Literature review
33810	JTE	2	Agroforestry	Urruth, L.M., Bassi, J.B., Chemello, D.	2022	Policies to encourage agroforestry in the Southern Atlantic Forest	Land Use Policy	NA	Scopus	AL	1	0	0	2019	AgFo	Agroforestry	NA	Brazil	BRA	Rio Grande do Sul	state	NA	NA	NA	33810_2	Lack of information on how to design, begin, or manage the NCS	legal knowledge	In Southern Atlantic Forest, the most common doubts of stakeholders are which practices are legally permitted and what are the procedures for obtaining the environmental permissions.	AgFo	NA	BRA	NA	Southern Atlantic Forest	small rural landowners	NA	SEMA’s agroforestry certification (SAC)	SEMA	Until September 2019, nearly 130 landowners requested the SAC from 65 different municipalities of Rio Grande do Sul, and 82 of them have already received the certification.	1	NA	NA	NA
33810	JTE	1	Agroforestry	Urruth, L.M., Bassi, J.B., Chemello, D.	2022	Policies to encourage agroforestry in the Southern Atlantic Forest	Land Use Policy	NA	Scopus	AL	1	0	0	2019	AgFo	Agroforestry	NA	Brazil	BRA	Rio Grande do Sul	state	NA	NA	NA	33810_1	Ineffective laws, policies, or regulations	prohibitive land tenure laws	Legal and regulatory constrains to agroforestry, including land and tree tenure policies, are still common worldwide, as the restriction or prohibition of harvesting, cutting, or selling woody plants, inhibiting the development of forest-product markets and farmer interest in growing trees	AgFo	NA	BRA	NA	Southern Atlantic Forest	small rural landowners	NA	SEMA’s agroforestry certification (SAC)	SEMA	Until September 2019, nearly 130 landowners requested the SAC from 65 different municipalities of Rio Grande do Sul, and 82 of them have already received the certification.	0	NA	NA	NA
33510	JTE	1	Agroforestry	Abdul-Salam, Y., Ovando, P., Roberts, D.	2022	Understanding the economic barriers to the adoption of agroforestry: A Real Options analysis	Journal of Environmental Management	NA	Scopus	MLH	1	0	0	2002-2018	AgFo	woodland planting, peatland restoration and improved soil management, silvo-pastoral systems	silvopasture	United Kingdom	GBR	Glensaugh	Farm	NA	NA	NA	33510_4	Preferences or norms favoring non-NCS land uses	cultural resistance	based on a perception that farming and forestry are competing as opposed to complementary land uses.	AgFo	Silvo-pastoralism	GBR	NA	NA	NA	NA	Providing an upfront payment to farmers is shown to significantly increase in the likelihood of agroforestry adoption over range of different carbon prices and expected agricultural returns	NA	NA	0	NA	NA	NA
33510	JTE	1	Agroforestry	Abdul-Salam, Y., Ovando, P., Roberts, D.	2022	Understanding the economic barriers to the adoption of agroforestry: A Real Options analysis	Journal of Environmental Management	NA	Scopus	MLH	1	0	0	2002-2018	AgFo	woodland planting, peatland restoration and improved soil management, silvo-pastoral systems	silvopasture	United Kingdom	GBR	Glensaugh	Farm	NA	NA	NA	33510_3	Lack of or insufficient technical advice or technical support for land managers/operators	lack of practical skills in establishing and maintaining trees	lack of practical skills in establishing and maintaining trees	AgFo	Silvo-pastoralism	GBR	NA	NA	NA	NA	Providing an upfront payment to farmers is shown to significantly increase in the likelihood of agroforestry adoption over range of different carbon prices and expected agricultural returns	NA	NA	0	NA	NA	NA
33510	JTE	1	Agroforestry	Abdul-Salam, Y., Ovando, P., Roberts, D.	2022	Understanding the economic barriers to the adoption of agroforestry: A Real Options analysis	Journal of Environmental Management	NA	Scopus	MLH	1	0	0	2002-2018	AgFo	woodland planting, peatland restoration and improved soil management, silvo-pastoral systems	silvopasture	United Kingdom	GBR	Glensaugh	Farm	NA	NA	NA	33510_2	High implementation cost or lack of funding	high upfront costs	associated with conversion and consequent impact on farm cash flows, uncertainty in the returns from forestry relative to those from agriculture, the long production cycle and perceived irreversibility of the land use decision, the associated loss of flexibility in land management, and, in some farming contexts, an impact on the food security of farm households	AgFo	Silvo-pastoralism	GBR	NA	NA	NA	NA	Providing an upfront payment to farmers is shown to significantly increase in the likelihood of agroforestry adoption over range of different carbon prices and expected agricultural returns	NA	NA	0	NA	NA	NA
33510	JTE	1	Agroforestry	Abdul-Salam, Y., Ovando, P., Roberts, D.	2022	Understanding the economic barriers to the adoption of agroforestry: A Real Options analysis	Journal of Environmental Management	NA	Scopus	MLH	1	0	0	2002-2018	AgFo	woodland planting, peatland restoration and improved soil management, silvo-pastoral systems	silvopasture	United Kingdom	GBR	Glensaugh	Farm	NA	NA	NA	33510_1	Tradeoffs with agricultural yield or profit	Low returns	monoculture (either agriculture or afforestation) provides higher returns than silvo-pastoralism in certain contexts. The authors note however that this is in the absence of policy mechanisms which reward the carbon sequestered by trees and that allowing for this externality could change optimal land use decisions	AgFo	Silvo-pastoralism	GBR	NA	NA	NA	NA	Providing an upfront payment to farmers is shown to significantly increase in the likelihood of agroforestry adoption over range of different carbon prices and expected agricultural returns. policy mechanisms which reward the carbon sequestered by trees	NA	NA	0	NA	NA	NA
31000	JTE	1	All	Agaton C.B., Collera A.A.	2022	Now or later? Optimal timing of mangrove rehabilitation under climate change uncertainty	Forest Ecology and Management	Climate change poses a variety of threats to ecosystems, biodiversity, and human lives. Mangrove forest is one of the key nature-based solutions that address climate change and its impacts while providing socio-economic and ecological services. With the increasing frequency of extreme weather events, various national and local governments are considering mangrove rehabilitation as a natural defen…	Scopus	HB	1	0	0	NA	CWR	mangrove rehabilitation	mangrove restoration	Philippines	PHL	Country	national	Integrated Coastal Resources Management Project, Mangrove and Beach Forest Rehabilitation Project of the DENR	Modelling study with case study of single project	NA	31000_1	Lack of information about on-site benefits or co-benefits	Uncertainty in climate change damage	Uncertainty in climate change damage cost affects the timing of mangrove rehabilitation.	CWR	mangrove rehabilitation	PHL	NA	NA	NA	NA	Optimal decision to delay the mangrove rehabilitation in all scenarios analyzed.	NA	NA	1	the Mangrove and Beach Forest Rehabilitation Project of the DENR in 2015 allocated USD 20 million for science-based mangrove and beach development in areas disaster-affected by typhoons and other disasters in several regions	NA	NA
22410	MLH	2	All	De La Parra B., Armenteros S., Cuesta J., Olaizola J., Santos L., Monl?©on V., Herrero C.	2020	Sprouting suppression and mushroom production after inoculation of Juglans x intermedia stumps with edible fungi species	Annals of Silvicultural Research	Removal of stumps and suppression of sprouts after harvesting by conventional methods, such as using heavy machinery or herbicides, alters the physico-chemical characteristics of soil, may cause environmental damage and can be very costly. In this study, the performance of inoculation with edible fungi as a biological alternative for stump degradation, has been examined in walnut plantations of f…	Scopus	HB	0	NA	NA	NA	NA	NA	NA	NA	NA	NA	NA	NA	NA	NA	NA	NA	NA	NA	NA	NA	NA	NA	NA	NA	NA	NA	NA	NA	NA	NA	NA	Not focal pathway
22311	MLH	1	All	Jouin C., Mlocek Z.	2020	Evolutions of nature based solutions for storm water management: The example of three projects in Villeneuve-la-Garenne [Evolutions des techniques alternatives de gestion des eaux pluviales: Lexemple de trois projets a Villeneuve-la-Garenne]	Techniques - Sciences - Methodes	[No abstract available]	Scopus	AL	0	NA	NA	NA	NA	NA	NA	NA	NA	NA	NA	NA	NA	NA	NA	NA	NA	NA	NA	NA	NA	NA	NA	NA	NA	NA	NA	NA	NA	NA	NA	urban NCS, also published in french
21711	MLH	2	All	Alves A., Vojinovic Z., Kapelan Z., Sanchez A., Gersonius B.	2020	Exploring trade-offs among the multiple benefits of green-blue-grey infrastructure for urban flood mitigation	Science of the Total Environment	Climate change is presenting one of the main challenges to our planet. In parallel, all regions of the world are projected to urbanise further. Consequently, sustainable development challenges will be increasingly concentrated in cities. A resulting impact is the increment of expected urban flood risk in many areas around the globe. Adaptation to climate change is an opportunity to improve urban …	Scopus	AL	0	NA	NA	NA	NA	NA	NA	NA	NA	NA	NA	NA	NA	NA	NA	NA	NA	NA	NA	NA	NA	NA	NA	NA	NA	NA	NA	NA	NA	NA	NA	urban NCS, flood mitigation focus
20218	MLH	1	All	van der Spek B.-J., Bijl E., van de Sande B., Poortman S., Heijboer D., Bliek B.	2020	Sandbar breakwater: An innovative nature-based port solution	Water (Switzerland)	The nature-based concept of the Sandbar Breakwater was born based on the typical natural dynamics of the West African coast (Gulf of Guinea). Learning from the development and coastal impact of the existing port infrastructure in West Africa, the application of sand as a construction material for marine infrastructure seemed very obvious. Along this coast, ports experience heavy sedimentation at …	Scopus	WE	0	NA	NA	NA	NA	NA	NA	NA	NA	NA	NA	NA	NA	NA	NA	NA	NA	NA	NA	NA	NA	NA	NA	NA	NA	NA	NA	NA	NA	NA	NA	NA
20112	MLH	1	All	Kooy M., Furlong K., Lamb V.	2020	Nature based solutions for urban water management in Asian cities: Integrating vulnerability into sustainable design	International Development Planning Review	Nature Based Solutions (NBS) for urban water management seek to harness natural processes and (re) connect diverse flows in the urban water cycle for increased ecological sustainability. Developed in Australia, the US and Europe, the application of these approaches for urban water management tends to focus primarily on improving the environmental sustainability of grey water infrastructure. In ma…	Scopus	HB	0	NA	NA	NA	NA	NA	NA	NA	NA	NA	NA	NA	NA	NA	NA	NA	NA	NA	NA	NA	NA	NA	NA	NA	NA	NA	NA	NA	NA	NA	NA	Urban
20016	MLH	2	All	Bush J.	2020	The role of local government greening policies in the transition towards nature-based cities	Environmental Innovation and Societal Transitions	As urban areas increase in size, density and population, green spaces become increasingly important for sustainability and liveability. Yet urbanisation processes, compounded in many cases by climate change impacts, are placing increasing pressure on retention of urban vegetation. This paper aims to analyse the role of local government policies in provision of urban green spaces. The research foc…	Scopus	MLH	1	1	0	NA	NA	NA	NA	NA	NA	NA	NA	NA	NA	NA	NA	NA	NA	NA	NA	NA	NA	NA	NA	NA	NA	NA	NA	NA	NA	NA	NA	Review
19911	HB	1	All	Tiwary A., Vilhar U., Zhiyanski M., Stojanovski V., Dinca L.	2020	Management of nature-based goods and services provisioning from the urban common: a pan-European perspective	Urban Ecosystems	The role of the urban common (i.e. shared space and resources) in sustainable provisioning of goods and services to city dwellers is discussed in this paper. Focusing on tree-based green infrastructure, the study scope includes three categories of provisioning (woody biomass, food/fibre, and non-timber forest products, i.e. NTFPs), alongside three categories of supporting services (fresh water re…	Scopus	AL	0	NA	NA	NA	NA	NA	NA	NA	NA	NA	NA	NA	NA	NA	NA	NA	NA	NA	NA	NA	NA	NA	NA	NA	NA	NA	NA	NA	NA	NA	NA	urban NCS
19613	MLH	1	All	Carnelli F., Mugnano S., Short C.	2020	Local knowledge as key factor for implementing nature-based solutions for flood risk mitigation	Rassegna Italiana di Sociologia	A tension between a scientific ¬´expert¬ª knowledge and a ¬´traditional¬ª local knowledge has always crossed Disaster Risk Reduction policies and practices. Big detention basins or large engineering works are usually preferred by delegated agencies for flood risk mitigation measures based on scientific hydraulic models. Due to economic or geo-morphological reasons these solutions can't be always …	Scopus	HB	0	NA	NA	NA	NA	NA	NA	NA	NA	NA	NA	NA	NA	NA	NA	NA	NA	NA	NA	NA	NA	NA	NA	NA	NA	NA	NA	NA	NA	NA	NA	No relevant constraint
17811	MLH	1	All, Avoided Forest Conversion	Ord???±ez C., Kendal D., Threlfall C.G., Hochuli D.F., Davern M., Fuller R.A., van der Ree R., Livesley S.J.	2020	How urban forest managers evaluate management and governance challenges in their decision-making	Forests	Decisions about urban forests are critical to urban liveability and resilience. This study aimed to evaluate the range of positions held by urban forest managers from local governments in the state of Victoria, Australia, regarding the management and governance challenges that affect their decision-making. This study was based on a Q-method approach, a procedure that allows researchers to evaluat…	Scopus	MLH	1	0	0	NA	AFC	Improved urban forest management	avoided forest conversion (urbanization)	Australia	AUS	Victoria	state	NA	23 municipal urban forest managers	NA	17811_4	Disinterest or skepticism of NCS or lack of trust toward NCS promoters	Misconceptions about forest risks	overestimates risks related to urban trees, generating unnecessary tree removals in public areas	AFC	Improved urban forest management	AUS	NA	Australia	Urban forest managers	NA	NA	NA	NA	0	NA	NA	NA
17811	MLH	1	All, Avoided Forest Conversion	Ord???±ez C., Kendal D., Threlfall C.G., Hochuli D.F., Davern M., Fuller R.A., van der Ree R., Livesley S.J.	2020	How urban forest managers evaluate management and governance challenges in their decision-making	Forests	Decisions about urban forests are critical to urban liveability and resilience. This study aimed to evaluate the range of positions held by urban forest managers from local governments in the state of Victoria, Australia, regarding the management and governance challenges that affect their decision-making. This study was based on a Q-method approach, a procedure that allows researchers to evaluat…	Scopus	MLH	1	0	0	NA	AFC	Improved urban forest management	avoided forest conversion (urbanization)	Australia	AUS	Victoria	state	NA	23 municipal urban forest managers	NA	17811_3	High implementation cost or lack of funding	Budget restrictions	has increased the costs for maintaining trees, and maintenance has taken a larger portion of the budget over the last 5 years	AFC	Improved urban forest management	AUS	NA	Australia	Urban forest managers	NA	NA	NA	NA	0	NA	NA	NA
17811	MLH	1	All, Avoided Forest Conversion	Ord???±ez C., Kendal D., Threlfall C.G., Hochuli D.F., Davern M., Fuller R.A., van der Ree R., Livesley S.J.	2020	How urban forest managers evaluate management and governance challenges in their decision-making	Forests	Decisions about urban forests are critical to urban liveability and resilience. This study aimed to evaluate the range of positions held by urban forest managers from local governments in the state of Victoria, Australia, regarding the management and governance challenges that affect their decision-making. This study was based on a Q-method approach, a procedure that allows researchers to evaluat…	Scopus	MLH	1	0	0	NA	AFC	Improved urban forest management	avoided forest conversion (urbanization)	Australia	AUS	Victoria	state	NA	23 municipal urban forest managers	NA	17811_2	Tradeoffs with other non-agriculture land uses	Competing land interests	considers areas for active use (i.e., sport facilities) more important than areas for passive use (i.e.,neighbourhood parks), struggles to find space for trees in new housing developments, mostly because there is no space for them	AFC	Improved urban forest management	AUS	NA	Australia	Urban forest managers	NA	NA	NA	NA	0	NA	NA	NA
17811	MLH	1	All, Avoided Forest Conversion	Ord???±ez C., Kendal D., Threlfall C.G., Hochuli D.F., Davern M., Fuller R.A., van der Ree R., Livesley S.J.	2020	How urban forest managers evaluate management and governance challenges in their decision-making	Forests	Decisions about urban forests are critical to urban liveability and resilience. This study aimed to evaluate the range of positions held by urban forest managers from local governments in the state of Victoria, Australia, regarding the management and governance challenges that affect their decision-making. This study was based on a Q-method approach, a procedure that allows researchers to evaluat…	Scopus	MLH	1	0	0	NA	AFC	Improved urban forest management	avoided forest conversion (urbanization)	Australia	AUS	Victoria	state	NA	23 municipal urban forest managers	NA	17811_1	Lack of information on how to design, begin, or manage the NCS	Lack of capacity to monitor	lack of capacity to collect or make use of existing data related to the distribution and condition of urban trees	AFC	Improved urban forest management	AUS	NA	Australia	Urban forest managers	NA	NA	NA	NA	0	NA	NA	NA
17213	AL	2	All	Toxopeus H., Kotsila P., Conde M., Katona A., van der Jagt A.P.N., Polzin F.	2020	How ‚Äòjust‚Äô is hybrid governance of urban nature-based solutions?	Cities	Hybrid (or multi-actor) governance has been identified as a key opportunity for upscaling urban nature-based solutions (referred to as urban NBS), representing a demand-driven and cost-effective realization of urban green infrastructure. However it is unclear how such hybrid governance affects the justice outcomes of urban NBS. Through six in-depth cases of urban NBS we show that hybrid governanc…	Scopus	AL	0	NA	NA	NA	NA	NA	NA	NA	NA	NA	NA	NA	NA	NA	NA	NA	NA	NA	NA	NA	NA	NA	NA	NA	NA	NA	NA	NA	NA	NA	NA	urban NCS
16513	MLH	1	All	Bossard V., Nicolae Lerma A.	2020	Geomorphologic characteristics and evolution of managed dunes on the South West Coast of France	Geomorphology	The calibrated foredunes of the Aquitaine coast (SW France) constitute an example of secular extensive application of nature-based solution. Being one of the longest and largest dune systems in Europe, this iconic landscape offers considerable services to coastal societies. Since the mid-half of the 18th century, human work on sediment flows has resulted in the emergence of large sets of foredune…	Scopus	AL	0	NA	NA	NA	NA	NA	NA	NA	NA	NA	NA	NA	NA	NA	NA	NA	NA	NA	NA	NA	NA	NA	NA	NA	NA	NA	NA	NA	NA	NA	NA	dune management, not one of our NCSs
15149	WE	1	Reforestation	Wang, X; Li, XB	2021	China's agricultural land use change and its underlying drivers: A literature review	JOURNAL OF GEOGRAPHICAL SCIENCES	Understanding the manifestations and underlying drivers of agricultural land use change in China is of great importance for both domestic and global food security. However, little is known about the holistic pattern of agricultural land use change across China, especially from the perspective of intensity since the evidence has been gathered mainly through case studies at local levels. This study…	Web of Science	AL	1	1	0	NA	NA	NA	NA	NA	NA	NA	NA	NA	NA	NA	NA	NA	NA	NA	NA	NA	NA	NA	NA	NA	NA	NA	NA	NA	NA	NA	NA	NA
15119	WE	1	Reforestation	Yao, RT; Palmer, DJ; Payn, TW; Strang, S; Maunder, C	2021	Assessing the Broader Value of Planted Forests to Inform Forest Management Decisions	FORESTS	This study highlights the importance of incorporating objectively quantified, non-market environmental values (such as avoided erosion and carbon sequestration) into land use decision making for sustainable forest management. A continuously developing approach that has facilitated discussions between researchers, industries, and governments on the quantification of non-market values is the ecosys…	Both	AL	1	0	0	2019-2020	AFC	planted forests	avoided forest conversion (commodity agriculture)	New Zealand	NZL	New Zealand	national	NA	14 NZ forest companies	NA	15119_2	High implementation cost or lack of funding	high expense of ecosystem service quantification	Key points that emerged included the relatively high expense of ES quantification for small forest areas and the need for tangible benefits from those services to make the expenses worthwhile.	AFC	planted forests	NZL	NA	NA	forest managers	NA	NA	NA	NA	0	NA	NA	NA
15119	WE	1	Reforestation	Yao, RT; Palmer, DJ; Payn, TW; Strang, S; Maunder, C	2021	Assessing the Broader Value of Planted Forests to Inform Forest Management Decisions	FORESTS	This study highlights the importance of incorporating objectively quantified, non-market environmental values (such as avoided erosion and carbon sequestration) into land use decision making for sustainable forest management. A continuously developing approach that has facilitated discussions between researchers, industries, and governments on the quantification of non-market values is the ecosys…	Both	AL	1	0	0	2019-2020	AFC	planted forests	avoided forest conversion (commodity agriculture)	New Zealand	NZL	New Zealand	national	NA	14 NZ forest companies	NA	15119_1	Lack of information about on-site benefits or co-benefits	lack of standardized ecosystem service quantification	One challenge is the absence of a standardized system for quantifying ES values in NZ planted forests.	AFC	planted forests	NZL	NA	NA	forest managers	NA	(1) the United Nations and other international institutions have developed the System of Environmental Economic Accounting–Experimental Ecosystem Accounting (SEEA–EEA), which provides a framework to develop standardized measures to assess non-market ES values; (2) "It is therefore important that services which provide significant public values be recognized more in policy. This is to sustain and …	UN SEEA–EEA	The SEEA–EEA has already been considered in many countries including NZ in the development of natural accounts.	0	NA	NA	NA
15118	HB	1	Reforestation	Asibor, JO; Clough, PT; Nabavi, SA; Manovic, V	2021	Assessment of optimal conditions for the performance of greenhouse gas removal methods	JOURNAL OF ENVIRONMENTAL MANAGEMENT	In this study, a comparative literature-based assessment of the impact of operational factors such as climatic condition, vegetation type, availability of land, water, energy and biomass, management practices, cost and soil characteristics was carried out on six greenhouse gas removal (GGR) methods. These methods which include forestation, enhanced weathering (EW), soil carbon sequestration (SCS)…	Web of Science	AL	1	1	0	NA	NA	NA	NA	NA	NA	NA	NA	NA	NA	NA	NA	NA	NA	NA	NA	NA	NA	NA	NA	NA	NA	NA	NA	NA	NA	NA	NA	NA
15106	MLH	1	Reforestation	Hultman, N; Lou, JH; Hutton, S	2020	A review of community co-benefits of the clean development mechanism (CDM)	ENVIRONMENTAL RESEARCH LETTERS	The Clean Development Mechanism (CDM) has been the major international offset mechanism within the broader world of carbon finance. It was designed with two goals in mind: to lead to significant emission reductions that will help reduce the cost of climate mitigation in countries with commitments as well as contribute to sustainable development in the host countries. However, there has been signi…	Web of Science	AL	1	1	0	NA	NA	NA	NA	NA	NA	NA	NA	NA	NA	NA	NA	NA	NA	NA	NA	NA	NA	NA	NA	NA	NA	NA	NA	NA	NA	NA	NA
15098	MLH	2	Reforestation	Donatti, CI; Harvey, CA; Hole, D; Panfil, SN; Schurman, H	2020	Indicators to measure the climate change adaptation outcomes of ecosystem-based adaptation	CLIMATIC CHANGE	Ecosystem-based adaptation (EbA) is the use of biodiversity and ecosystem services as part of a strategy to help people adapt to climate change. Despite the potential of EbA to provide adaptation benefits, there is a lack of consensus on how to measure the success of this approach. This paper reviews the intended adaptation outcomes and indicators used by ongoing and completed EbA projects and ad…	Web of Science	HB	1	1	1	NA	NA	NA	NA	NA	NA	NA	NA	NA	NA	NA	NA	NA	NA	NA	NA	NA	NA	NA	NA	NA	NA	NA	NA	NA	NA	NA	NA	Reviewed donor databases
15095	WE	1	Reforestation	Velasco, RF; Kothke, M; Lippe, M; Gunter, S	2020	Scale and context dependency of deforestation drivers: Insights from spatial econometrics in the tropics	PLOS ONE	A better understanding of deforestation drivers across countries and spatial scales is a precondition for designing efficient international policies and coherent land use planning strategies such as REDD+. However, it is so far unclear if the well-studied drivers of tropical deforestation behave similarly across nested subnational jurisdictions, which is crucial for efficient policy implementatio…	Web of Science	WE	1	0	0	2010-2016	AFC	REDD+	Avoided forest conversion (commodity agriculture), avoided forest conversion (shifting agriculture)	Zambia, Ecuador, Philippines	ZMB, ECU, PHL	In Zambia, 9 provinces comprise the macro-level and 71 districts the meso-level, In Ecuador, the administrative units selected for the macro-level are the 24 provinces plus the three non-delineated zones as one single unit, In the Philippines, the three jurisdictional levels of analysis include 17 regions (macrolevel), 81 provinces (meso-level) and 1,652 municipalities (micro-level).	multi-national	NA	3 countries	REDD+	15095_1	Lack of coordination among organizations	need for coherence between forest conservation and management policy implementation from national to local level	need for anticipating demographic development and harmonizing forest and agricultural policies with increasing population pressure are of highest priority at all spatial levels and across countries	AFC	REDD+	ZMB, ECU, PHL	NA	All countries impacted by REDD+	NA	forest-dependent communities	The enforcement of policy instruments should start from common entry points at the international level and has to be then modified and adapted to particular national, regional or local conditions. International and national policy makers should focus on addressing demographic/infrastructure development and overcoming conflicts with agricultural purposes, while designing the framing conditions for…	REDD+ stakeholders; local and regional governments	Some successful examples of this are decentralization efforts such as ‘landscape approaches’ or participatory and community-based forest management, as long as broader national and international political commitment is present	0	NA	NA	study is "a first attempt of generating econometric models of pantropical deforestation that consider subnational administrative units"
15094	MLH	2	Reforestation	Calderon-Loor, M; Cuesta, F; Pinto, E; Gosling, WD	2020	Carbon sequestration rates indicate ecosystem recovery following human disturbance in the equatorial Andes	PLOS ONE	Few studies exist that document how high-elevation Andean ecosystems recover naturally after the cessation of human activities and this can limit the implementation of cost-effective restoration actions. We assessed Andean forest (Polylepis stands) and paramo grassland recovery along an elevation gradient (3,600-4,350 m.a.s.l.) in the Yanacocha Reserve (Ecuador) where natural recovery has been al…	Web of Science	WE	0	NA	NA	NA	NA	NA	NA	NA	NA	NA	NA	NA	NA	NA	NA	NA	NA	NA	NA	NA	NA	NA	NA	NA	NA	NA	NA	NA	NA	NA	NA	NA
15082	HB	1	Reforestation	Golos, PT; Ukalska, J; Wysocka-Fijorek, E; Gil, W	2021	How Much Is the Abandonment of Forest Management in Private Forests Worth? A Case of Poland	FORESTS	The provision of forest ecosystem services (such as biodiversity, water and soil protection, and recreation) is often associated with a reduction in timber harvesting. In the case of private forests, such a situation requires institutional solutions that allow the economic balance of forest management to be maintained. The aim of the study was to find out the average value of monetary compensatio…	Web of Science	HB	1	0	0	2019	CSF, AFC	timber harvesting ban, forest managment	Forestry set-asides, Avoided forest conversion (commodity agriculture)	Poland	POL	Poland	national	Kantar agency on behalf of the Polish Forest Research Institute	1003 private forest landowners	NA	15082_1	Tradeoffs with agricultural yield or profit	Opportunity cost	Timber harvesting bans and forest management policies lead to opportunity costs from timber sales and agricultural production	CSF, AFC	timber harvesting ban, forest managment	POL	NA	NA	NA	NA	monetary compensation private forest owners in case of timber harvesting restrictions	budgets of local governments or the central budget as the source of financing for payments	The average value of expected compensation ranged from PLN 2300/year/ha (which corresponds to the price of about 12 m3 of wood in Poland) under the condition of no restrictions on timber harvesting but the need to apply indicated of forest management methods, to PLN 4900/year/ha in the model assuming a total ban on harvesting. In general, higher compensation was expected by farmers who stated tha…	1	The average value of expected compensation ranged from PLN 2300/year/ha (which corresponds to the price of about 12 m3 of wood in Poland) under the condition of no restrictions on timber harvesting but the need to apply indicated of forest management methods, to PLN 4900/year/ha in the model assuming a total ban on harvesting. In general, higher compensation was expected by farmers who stated tha…	NA	NA
15074	MLH	2	Reforestation	Cai, DW; Ge, QS; Wang, XM; Liu, BL; Goudie, AS; Hu, S	2020	Contributions of ecological programs to vegetation restoration in arid and semiarid China	ENVIRONMENTAL RESEARCH LETTERS	Over the past four decades, large-scale ecological programs, including the 'Great Green Wall Program' (1978-present), 'Grain for Green Program' (1999-present), 'Grassland Ecological Protection Program' (2000-present), and 'Beijing-Tianjin Sandstorm Source Control Project' (2002-present), were launched to restore vegetation, to combat desertification, and to control dust storms in arid and semiari…	Web of Science	MLH	0	0	0	NA	NA	NA	NA	NA	NA	NA	NA	NA	NA	NA	NA	NA	NA	NA	NA	NA	NA	NA	NA	NA	NA	NA	NA	NA	NA	NA	NA	Removed after constraint intercoder reliability review for not having relevant NCS
15074	MLH	2	Reforestation	Cai, DW; Ge, QS; Wang, XM; Liu, BL; Goudie, AS; Hu, S	2020	Contributions of ecological programs to vegetation restoration in arid and semiarid China	ENVIRONMENTAL RESEARCH LETTERS	Over the past four decades, large-scale ecological programs, including the 'Great Green Wall Program' (1978-present), 'Grain for Green Program' (1999-present), 'Grassland Ecological Protection Program' (2000-present), and 'Beijing-Tianjin Sandstorm Source Control Project' (2002-present), were launched to restore vegetation, to combat desertification, and to control dust storms in arid and semiari…	Web of Science	MLH	0	NA	NA	NA	NA	NA	NA	NA	NA	NA	NA	NA	NA	NA	NA	NA	NA	NA	NA	NA	NA	NA	NA	NA	NA	NA	NA	NA	NA	NA	NA	No discussion of constraints
15063	MLH	1	Reforestation	Granado-Diaz, R; Villanueva, AJ; Gomez-Limon, JA	2020	Would an ecological reconversion program for the Andalusian mountain olive groves be economically efficient?	ECONOMIA AGRARIA Y RECURSOS NATURALES	This paper analyses the efficiency of a possible agri-environmental scheme aimed at promoting the partial or complete abandonment of the agricultural production in mountain olive groves in Andalusia in order to enhance the provision of environmental public goods (biodiversity and soil functionality). The results obtained show that this scheme would generate positive net social gains (public benef…	Web of Science	WE	0	NA	NA	NA	NA	NA	NA	NA	NA	NA	NA	NA	NA	NA	NA	NA	NA	NA	NA	NA	NA	NA	NA	NA	NA	NA	NA	NA	NA	NA	NA	Regen ag
15046	HB	1	Reforestation	Barton, KE; Westerband, A; Ostertag, R; Stacy, E; Winter, K; Drake, DR; Fortini, LB; Litton, CM; Cordell, S; Krushelnycky, P; Kawelo, K; Feliciano, K; Bennett, G; Knight, T	2021	Hawai'i forest review: Synthesizing the ecology, evolution, and conservation of a model system	PERSPECTIVES IN PLANT ECOLOGY EVOLUTION AND SYSTEMATICS	As the most remote archipelago in the world, the Hawaiian Islands are home to a highly endemic and disharmonic biota that has fascinated biologists for centuries. Forests are the dominant terrestrial biome in Hawai'i, spanning complex, heterogeneous climates across substrates that vary tremendously in age, soil structure, and nutrient availability. Species richness is low in Hawaiian forests comp…	Web of Science	HB	1	1	0	NA	NA	NA	NA	NA	NA	NA	NA	NA	NA	NA	NA	NA	NA	NA	NA	NA	NA	NA	NA	NA	NA	NA	NA	NA	NA	NA	NA	NA
15009	MLH	1	Reforestation	Dimal, MOR; Jetten, V	2020	Analyzing preference heterogeneity for soil amenity improvements using discrete choice experiment	ENVIRONMENT DEVELOPMENT AND SUSTAINABILITY	Understanding the soil's economic value is essential in promoting stakeholder participation for its sustainable use and efficient management. However, its less tangible ecological functions have not been measured by conventional market-based valuation approaches. From the decision-making perspective, indirect-use value provides a robust apparatus for examining soil-use alternative and management …	Web of Science	HB	0	NA	NA	NA	NA	NA	NA	NA	NA	NA	NA	NA	NA	NA	NA	NA	NA	NA	NA	NA	NA	NA	NA	NA	NA	NA	NA	NA	NA	NA	NA	No relevant constraint
14999	JTE	2	Reforestation	Zhang, XY; Xu, DY; Wang, ZY; Zhang, Y	2021	Balance of water supply and consumption during ecological restoration in arid regions of Inner Mongolia, China	JOURNAL OF ARID ENVIRONMENTS	Water shortage is a critical obstacle to socioeconomic development and ecological restoration in arid regions. In this study, soil-vegetation water use was calculated, and a system dynamic model that coupled economic, societal, and ecological factors was developed to simulate the water-use structure in the Alxa League of China's Inner Mongolia Autonomous Region. The results showed that the soil-v…	Web of Science	WE	0	NA	NA	NA	NA	NA	NA	NA	NA	NA	NA	NA	NA	NA	NA	NA	NA	NA	NA	NA	NA	NA	NA	NA	NA	NA	NA	NA	NA	NA	NA	NA
14967	MLH	2	Reforestation	Chiu, CA; Lu, SS; Lee, MF; Pan, CC; Fu, KM	2020	Reusing indigenous plant materials to restore vegetation: A practical case in Shei-Pa National Park	JOURNAL OF ASIA-PACIFIC BIODIVERSITY	Using only local gene pools to restore native vegetation is challenging. This practice enabled native forest in a post-fired pine and silvergrass woodland to be rehabilitated by reusing indigenous materials in a simple and effective manner. We designed vegetation restoration processes, including uprooting silvergrass and removing pine leaf from woodland ground, collecting tree saplings on sliding…	Web of Science	HB	1	0	0	2010-2014	RFo	Reforestation, GrR	planting for ecological restoration	Taiwan	CHN	Shei-Pa National Park	national park	Shei-Pa National Park	NA	NA	14967_1	Lack of information on how to design, begin, or manage the NCS	Difficulty in maintaining native gene pool	Genetic changes in local native populations are a potential risk. Choosing suitable plant materials or so-called restoration gene pools is often one of the difficult stages in a restoration project	RFo	Reforestation	CHN	NA	NA	NA	NA	Facilitate the regeneration of tree seeds stored in the soil seed bank and dispersed from nearby vegetation. Collected saplings that had descended slopes, often after heavy rain because these saplings undoubtedly belonged to a native and indigenous gene source and could be in continual supply because landslides are normal in Guanwu, as a result of steep topography and frequent heavy rainfall even…	Shei-Pa National Park	The total number of tree species increased from 8 to 58, the total number of stems increased from 64 to 314, the total basal area increased from 2182 to 4270 cm2, and biodiversity increased. A total of 50 tree species were restored in woodland formerly dominated by pine.	0	This restoration practice cost little money but required much time and labor	NA	NA
14966	AL	2	Reforestation	Ruseva, T; Hedrick, J; Marland, G; Tovar, H; Sabou, C; Besombes, E	2020	Rethinking standards of permanence for terrestrial and coastal carbon: implications for governance and sustainability	CURRENT OPINION IN ENVIRONMENTAL SUSTAINABILITY	Governance is essential to the structure of incentives and the accounting necessary for large-scale deployment of methods for carbon dioxide removal from the atmosphere, particularly in light of the urgency to upscale carbon removal to stay below the 2 degrees C global climate change target. A key governance challenge is operationalizing standards for the permanence of carbon sequestered in terre…	Web of Science	MLH	1	1	0	NA	NA	NA	NA	NA	NA	NA	NA	NA	NA	NA	NA	NA	NA	NA	NA	NA	NA	NA	NA	NA	NA	NA	NA	NA	NA	NA	NA	NA
14964	HB	1	Reforestation	Piaia, BB; Rovedder, APM; Procknow, D; Camargo, B; Gazzola, MD; Croda, JP; Stefanello, MD	2020	Natural regeneration as an indicator of ecological restoration by applied nucleation and passive restoration	ECOLOGICAL ENGINEERING	Passive restoration and applied nucleation are important strategies for large-scale gains and cost reduction in ecological restoration projects. Passive restoration uses the natural regeneration potential while applied nucleation recreates microhabitats, which facilitates ecological succession. In this study, we assessed floristic composition, structure and functional groups as ecological indicat…	Both	AL	0	NA	NA	NA	NA	NA	NA	NA	NA	NA	NA	NA	NA	NA	NA	NA	NA	NA	NA	NA	NA	NA	NA	NA	NA	NA	NA	NA	NA	NA	NA	biophysical, no constraints
14949	HB	1	Reforestation	Crosby, MK; McConnell, TE; Holderieath, JJ; Kjartansson, BT; Traustason, B; Jonsson, TH; Snorrason, A; Oddsdottir, ES	2021	Urban street tree characteristics and benefits in city centre, Reykjavik, Iceland	TREES FORESTS AND PEOPLE	Urban street trees are often overlooked as essential contributors to the total urban canopy. The city centre of Reykjavik, Iceland was surveyed using random plots throughout the central portion of Reykjavik to determine species composition, structure, potential conflicts with infrastructure, and environmental benefits. In this portion of Reykjavik, 11 tree species were observed, dominated by Popu…	Web of Science	WE	1	0	0	NA	RFo	urban tree planting	Planting for ecological restoration	Iceland	ISL	Reykjavik	city	NA	The city centre of Reykjavik, Iceland	NA	14949_1	Unsuitable land	potential conflicts posed to sidewalks, roads, buildings, etc.	the critical root zone of most trees have the potential to impact sidewalks, roads, and foot-paths	RFo	urban tree planting	ISL	NA	NA	city managers	214,000 city dwellers	public-private partnership to identify the most appropriate species to plant in various portions of the city and to promote the planting of such trees; conflicts between street trees and infrastructure should be considered city-wide; care must be taken to mitigate impacts to infrastructure; future studies should also consider accurately mapping tree or green space locations in a database structur…	public-private partners	NA	0	NA	NA	constraint is particularly a problem for P. trichocarpa tree species, we keep this paper as it is the only paper representing an NCS in Iceland although the paper is somewhat vague regarding the extent of forest protection/restoration beyond the city boundary
14922	MLH	2	All	He J., Bu H., Hu X., Feng Y., Li S., Zhu J., Liu G., Wang Y., Nan Z.	2020	Close-to-nature restoration of degraded alpine grasslands: Theoretical basis and technical approach [ÈÄÄÂåñÈ´òÂØíËçâÂú?ÁöÑËøëËá™ÁÑ?ÊÅ¢Â§ç: ÁêÜËÆ?Âü?Á°Ä‰?éÊäÄÊúØÈÄîÂæÑ]	Kexue Tongbao/Chinese Science Bulletin	The alpine grasslands on the Tibetan Plateau, which account for about 40% of the total grassland area in China, serve as an important ecological barrier to protect China's water resources and for ecological security. Although the vegetation activity of alpine grasslands on the Tibetan Plateau has been overall improving during the past decades, most of the grasslands are still suffering from varyi…	Scopus	AL	0	NA	NA	NA	NA	NA	NA	NA	NA	NA	NA	NA	NA	NA	NA	NA	NA	NA	NA	NA	NA	NA	NA	NA	NA	NA	NA	NA	NA	NA	NA	Cant find english translation
14840	JTE	1	Reforestation	Qiu, SJ; Peng, J; Zheng, HN; Xu, ZH; Meersmans, J	2022	How can massive ecological restoration programs interplay with social-ecological systems? A review of research in the South China karst region	SCIENCE OF THE TOTAL ENVIRONMENT	Exploring the cost-effective pathways for restoring ecosystems is a fundamental aspect for scientific communities and policy-makers aiming for a sustainable future. The South China karst region has experienced severe environmental degradation because of unsustainable management practices in this vulnerable social-ecological context. However, it has also become one of the most stunning areas follo…	Web of Science	AL	1	1	0	NA	NA	NA	NA	NA	NA	NA	NA	NA	NA	NA	NA	NA	NA	NA	NA	NA	NA	NA	NA	NA	NA	NA	NA	NA	NA	NA	NA	NA
14802	MLH	1	Reforestation	Cuong, T; Chinh, TTQ; Zhang, YQ; Xie, Y	2020	Economic Performance of Forest Plantations in Vietnam: Eucalyptus, Acacia mangium, and Manglietia conifera	FORESTS	Forest plantations have expanded rapidly in response to financial support from the state and local governments and have had significant positive impacts on rural livelihoods and development in Vietnam, since the late 1980s. This study used net present value (NPV) and internal rate of return (IRR) to examine the economic performance of plantations for three species, Acacia mangium Willd, Eucalyptu…	Web of Science	WE	1	0	0	2017	RFo	forest plantations of fast-growing tree species for commercial afforestation and state projects	Reforestation to monoculture plantations	Vietnam	VNM	Bac Kan province	province	NA	287 households	NA	14802_1	Tradeoffs with other non-agriculture land uses	A comparison of the significance of timber prices shows that government policies, such as subsidies, play a less important role in profitability of all three tree species.	To motivate households to participate in afforestation, ongoing revision of current forestry policies in terms of providing access to preferential credit loans is needed to allow farmers to borrow the investment capital needed for production forests and large timber plantations.	RFo	forest plantations of fast-growing tree species for commercial afforestation and state projects	VNM	households in study	NA	forest plantation farmers	NA	The economic performance should be jointly considered with ecological and environmental impacts of the plantation; Vietnam’s primarily government-based cost-sharing programs should target the poorest households rather than all households; the government could strengthen its inspection and supervision of land uses, landowners’ forest management plans, production, and businesses; and resolutely han…	Government officials	NA	0	NA	NA	Eucalyptus has the highest value 114.96 million Vietnamese dollars per hectare (VND/ha), followed by A. mangium (99.71 million VND/ha), and the lowest is M. conifera (83.02 million VND/ha). All have various incomes from firewood sale at years four to six, and the same government subsides of 3.6 million VND/ha in the final year
14794	MLH	1	Reforestation	Cao, SX; Suo, XH; Xia, CQ; Yu, ZQ; Feng, F	2020	Net value of forest ecosystem services in China	ECOLOGICAL ENGINEERING	Forests generate a wide range of ecosystem services that support human well-being and socioeconomic development. However, traditional calculations of the value of these services generally failed to account for their costs. To understand the difference between the value (VES) and the net value (NES) of forest ecosystem services, we used government statistics and data from published papers about th…	Web of Science	MLH	1	0	0	1952-2015	RFo, AFC	Reforestation, Avoided forest conversion, Afforestation	Avoided forest conversion (c0mmodity agriculture), Planting for ecological restoration	China	CHN	Chinese Forest Ecosystem Research Network	national	NA	NA	NA	14794_2	Tradeoffs with other non-agriculture land uses	Opportunity costs	These costs include the maintenance of forest ecosystem health, investments in the conservation or restoration of forest ecosystems, the management of natural risks such as pests and diseases, the opportunity cost of forests related to their consumption of water resources, and the opportunity cost of land occupied by a forest ecosystem. The price of limited resources will continue to increase as …	RFo, AFC	Reforestation, Avoided forest conversion, Afforestation	CHN	NA	NA	NA	NA	NA	NA	NA	0	NA	NA	NA
14794	MLH	1	Reforestation	Cao, SX; Suo, XH; Xia, CQ; Yu, ZQ; Feng, F	2020	Net value of forest ecosystem services in China	ECOLOGICAL ENGINEERING	Forests generate a wide range of ecosystem services that support human well-being and socioeconomic development. However, traditional calculations of the value of these services generally failed to account for their costs. To understand the difference between the value (VES) and the net value (NES) of forest ecosystem services, we used government statistics and data from published papers about th…	Web of Science	MLH	1	0	0	1952-2014	RFo, AFC	Reforestation, Avoided forest conversion, Afforestation	Avoided forest conversion (c0mmodity agriculture), Planting for ecological restoration	China	CHN	Chinese Forest Ecosystem Research Network	national	NA	NA	NA	14794_1	Tradeoffs with other non-agriculture land uses	Opportunity costs	opportunity cost of land occupied by a forest ecosystem	RFo, AFC, RFo	Reforestation, Avoided forest conversion, Afforestation	CHN	NA	NA	NA	NA	NA	NA	NA	0	NA	NA	NA
14791	MLH	1	Reforestation	Jaworek-Jakubska, J; Filipiak, M; Napierala-Filipiak, A	2020	Understanding of Forest Cover Dynamics in Traditional Landscapes: Mapping Trajectories of Changes in Mountain Territories (1824-2016), on the Example of Jeleniogorska Basin, Poland	FORESTS	Though on a global scale, for ecological reasons, increased forest cover is universally regarded as positive, on a local scale, the reforestation of arable land may pose threats to cultural landscapes by removing characteristic landscape features. Particularly vulnerable are marginal rural areas, e.g., mountain regions, where most traditional land use systems have survived and which are subject t…	Both	AL	1	0	0	2010-2017	RFo	reforestation of arable land	Natural forest regrowth	Poland	POL	Jeleniogórska Basin	watershed	Polish state	6536.56 ha	NA	14791_2	Lack of coordination among organizations	lack of interdepartmental cooperation	Currently, forest landscape management is hindered by the lack of interdepartmental cooperation between forest management, the preservation of monuments, and the protection of nature. Individual institutions are focused on protecting and managing selected landscapes elements, and none of them take a broader landscape context into account.	RFo	reforestation of arable land	POL	NA	NA	forest landscape managers	NA	NA	NA	NA	0	NA	NA	NA
14791	MLH	1	Reforestation	Jaworek-Jakubska, J; Filipiak, M; Napierala-Filipiak, A	2020	Understanding of Forest Cover Dynamics in Traditional Landscapes: Mapping Trajectories of Changes in Mountain Territories (1824-2016), on the Example of Jeleniogorska Basin, Poland	FORESTS	Though on a global scale, for ecological reasons, increased forest cover is universally regarded as positive, on a local scale, the reforestation of arable land may pose threats to cultural landscapes by removing characteristic landscape features. Particularly vulnerable are marginal rural areas, e.g., mountain regions, where most traditional land use systems have survived and which are subject t…	Both	AL	1	0	0	2010-2017	RFo	reforestation of arable land	Natural forest regrowth	Poland	POL	Jeleniogórska Basin	watershed	Polish state	6536.56 ha	NA	14791_1	Tradeoffs with other non-agriculture land uses	tradeoffs with cultural landscapes	Though on a global scale, for ecological reasons, increased forest cover is universally regarded as positive, on a local scale, the reforestation of arable land may pose threats to cultural landscapes by removing characteristic landscape features.; The constant expansion of woodlands has led to a shrinking of historical former coppice woodlands. This indicates that the current landscape managemen…	RFo	reforestation of arable land	POL	NA	mountain territories of Poland	NA	NA	Consequently, when formulating future forest management strategies for Jeleniogórska Basin, the following are recommended: To consider the possibility of preserving or restoring traditional coppice structure on agricultural land, with characteristic small and medium-sized tree plantings on hill tops that will contribute to emphasizing the nature of former parkland, preserving biodiversity, and bo…	NA	NA	0	NA	NA	NA
14768	HB	1	Reforestation	Garcia, S; Petucco, C; Thorsen, BJ; Vedel, SE	2021	Modelling the Choice Between Multiple-Use vs. Specialised Forest Management and its Impact on Forest Management Costs	ENVIRONMENTAL MODELING & ASSESSMENT	Forests provide ecosystem services, including timber production. In some cases, private forest owners perform management actions in order to enhance the provision of such services, or they may be encouraged by public policies and payments. This paper focuses specifically on the decision to set forest land aside for biodiversity conservation, as part of the more general question of the efficiency …	Both	AL	1	0	0	2012	CSF	forest set-asides for biodiversity conservation	Forestry set-asides	Denmark	DNK	Denmark	national	NA	136 forest owners	NA	14768_4	High implementation cost or lack of funding	high overhead costs	The second important result is that there is a high and significant extra annual overhead cost in specializing a part of the forest for biodiversity conservation and carbon sequestration.	CSF	forest set-asides for biodiversity conservation	DNK	NA	NA	NA	NA	NA	NA	NA	0	NA	NA	NA
14768	HB	1	Reforestation	Garcia, S; Petucco, C; Thorsen, BJ; Vedel, SE	2021	Modelling the Choice Between Multiple-Use vs. Specialised Forest Management and its Impact on Forest Management Costs	ENVIRONMENTAL MODELING & ASSESSMENT	Forests provide ecosystem services, including timber production. In some cases, private forest owners perform management actions in order to enhance the provision of such services, or they may be encouraged by public policies and payments. This paper focuses specifically on the decision to set forest land aside for biodiversity conservation, as part of the more general question of the efficiency …	Both	AL	1	0	0	2012	CSF	forest set-asides for biodiversity conservation	Forestry set-asides	Denmark	DNK	Denmark	national	NA	136 forest owners	NA	14768_3	Tradeoffs with other non-agriculture land uses	land use tradeoffs	Since broadleaved trees are generally grown more frequently in areas with good soil fertility, we may expect a higher opportunity cost of setting forest land aside on sites where broadleaves are more common and, hence, a lower likelihood of observing such decisions.	CSF	forest set-asides for biodiversity conservation	DNK	NA	NA	land owners with broadleaved trees	NA	NA	NA	NA	0	NA	NA	NA
14768	HB	1	Reforestation	Garcia, S; Petucco, C; Thorsen, BJ; Vedel, SE	2021	Modelling the Choice Between Multiple-Use vs. Specialised Forest Management and its Impact on Forest Management Costs	ENVIRONMENTAL MODELING & ASSESSMENT	Forests provide ecosystem services, including timber production. In some cases, private forest owners perform management actions in order to enhance the provision of such services, or they may be encouraged by public policies and payments. This paper focuses specifically on the decision to set forest land aside for biodiversity conservation, as part of the more general question of the efficiency …	Both	AL	1	0	0	2012	CSF	forest set-asides for biodiversity conservation	Forestry set-asides	Denmark	DNK	Denmark	national	NA	136 forest owners	NA	14768_2	Other negative side effects	lack of motivation	Landowners who explain their ownership as a long-term financial investment have a lower likelihood of setting aside compared to respondents who did not express this motive.	CSF	forest set-asides for biodiversity conservation	DNK	NA	NA	long-term financially motivated land owners	NA	NA	NA	NA	0	NA	NA	NA
14768	HB	1	Reforestation	Garcia, S; Petucco, C; Thorsen, BJ; Vedel, SE	2021	Modelling the Choice Between Multiple-Use vs. Specialised Forest Management and its Impact on Forest Management Costs	ENVIRONMENTAL MODELING & ASSESSMENT	Forests provide ecosystem services, including timber production. In some cases, private forest owners perform management actions in order to enhance the provision of such services, or they may be encouraged by public policies and payments. This paper focuses specifically on the decision to set forest land aside for biodiversity conservation, as part of the more general question of the efficiency …	Both	AL	1	0	0	2012	CSF	forest set-asides for biodiversity conservation	Forestry set-asides	Denmark	DNK	Denmark	national	NA	136 forest owners	NA	14768_1	Preferences or norms favoring non-NCS land uses	land owner income	the likelihood of setting aside a share of the property increases with the landowner’s income.	CSF	forest set-asides for biodiversity conservation	DNK	NA	NA	low income land owners	NA	NA	NA	NA	0	NA	NA	NA
14750	AL	1	Reforestation	Wakelin, SJ; Searles, N; Lawrence, D; Paul, TSH	2020	Estimating New Zealand's harvested wood products carbon stocks and stock changes	CARBON BALANCE AND MANAGEMENT	Background Reducing net greenhouse gas emissions through conserving existing forest carbon stocks and encouraging additional uptake of carbon in existing and new forests have become important climate change mitigation tools. The contribution of harvested wood products (HWPs) to increasing carbon uptake has been recognised and approaches to quantifying this pool developed. In New Zealand, harvesti…	Both	HB	0	NA	NA	NA	NA	NA	NA	NA	NA	NA	NA	NA	NA	NA	NA	NA	NA	NA	NA	NA	NA	NA	NA	NA	NA	NA	NA	NA	NA	NA	NA	NA
14743	AL	2	Reforestation	Leining, C; Kerr, S; Bruce-Brand, B	2020	The New Zealand Emissions Trading Scheme: critical review and future outlook for three design innovations	CLIMATE POLICY	The New Zealand Emissions Trading Scheme (NZ ETS) broke new ground in ETS design. Drawing from analysis of core policy documentation, this paper examines the rationale, outcomes, and outlook for three key innovations - broad sectoral coverage with some upstream points of obligation, the absence of a hard limit on system emissions, and a two-part cost containment mechanism - following the first de…	Both	WE	1	1	NA	NA	NA	NA	NA	NA	NA	NA	NA	NA	NA	NA	NA	NA	NA	NA	NA	NA	NA	NA	NA	NA	NA	NA	NA	NA	NA	NA	NA	NA
14727	HB	2	Reforestation	Leverett, RT; Masino, SA; Moomaw, WR	2021	Older Eastern White Pine Trees and Stands Accumulate Carbon for Many Decades and Maximize Cumulative Carbon	FRONTIERS IN FORESTS AND GLOBAL CHANGE	Pre-settlement New England was heavily forested, with trees exceeding 2 m in diameter. The forests have regrown since farm abandonment, representing what is arguably the most successful regional reforestation on record and identified recently in the "Global Safety Net." Temperate "old-growth" forest and remnant stands demonstrate that native tree species can live several hundred years and continu…	Both	MLH	0	NA	NA	NA	NA	NA	NA	NA	NA	NA	NA	NA	NA	NA	NA	NA	NA	NA	NA	NA	NA	NA	NA	NA	NA	NA	NA	NA	NA	NA	NA	Does not include relevant NCS
14672	MLH	1	Reforestation	Kazungu, M; Zhunusova, E; Yang, AL; Kabwe, G; Gumbo, DJ; Gunter, S	2020	Forest use strategies and their determinants among rural households in the Miombo woodlands of the Copperbelt Province, Zambia	FOREST POLICY AND ECONOMICS	Forest landscapes in tropical and subtropical areas support the livelihoods of their inhabitants through subsistence use of products, and cash income obtained from the sale of products. Despite its contribution to livelihoods, it remains unclear how forest products play a role in forest use strategies and what affects different forest use strategies, particularly in rural tropical Africa. A bette…	Both	WE	1	0	0	NA	AFC, RWF, RFo	forest products production, charcoal, hunting and other woody materials in restricted forest areas or any forest area	Avoided forest conversion (shifting agriculture), Reduced Woodfuel harvest in Forests, planting for ecological restoration	Zambia	ZMB	Copperbelt Province	province	NA	412 households within the four landscapes selected in the Copperbelt province	NA	14672_1	Insecure land tenure	forests owned exclusively are more susceptible to forest degradation than public forestlands; forestlands owned exclusively may be more vulnerable to forest degradation	assured ownership, particularly in traditional forest areas, does not necessarily solve the challenges of sustainable forest management on its own	AFC	forest products production, charcoal, hunting and other woody materials in restricted forest areas or any forest area	ZMB	NA	NA	forest-owners and government	forest-dependent communities	We suggest that policymakers and conservationists adopt approaches that consider the subsistence and charcoal needs of households; this can be achieved by introducing coppicing or reforestation systems that are consistent with the growing demands of Miombo, promoting sustainable forest product extraction, including charcoal production.	policymakers and conservationists	NA	0	NA	NA	forest income varied strongly among forest use strategies, specialised charcoal sellers and forest food and charcoal sellers were the most remunerative strategies. We observed higher per capita extraction of firewood and charcoal produced in restricted landscapes compared to non-restricted landscapes. Distances to exclusively owned forestlands, access to permanent roads, restrictions on public fo…
14672	MLH	1	Reforestation	Kazungu, M; Zhunusova, E; Yang, AL; Kabwe, G; Gumbo, DJ; Gunter, S	2020	Forest use strategies and their determinants among rural households in the Miombo woodlands of the Copperbelt Province, Zambia	FOREST POLICY AND ECONOMICS	Forest landscapes in tropical and subtropical areas support the livelihoods of their inhabitants through subsistence use of products, and cash income obtained from the sale of products. Despite its contribution to livelihoods, it remains unclear how forest products play a role in forest use strategies and what affects different forest use strategies, particularly in rural tropical Africa. A bette…	Both	TK	1	0	0	NA	AFC, RWF, RFo	forest products production, charcoal, hunting and other woody materials in restricted forest areas or any forest area	Avoided forest conversion (shifting agriculture), Reduced Woodfuel harvest in Forests, planting for ecological restoration	Zambia	ZMB	Copperbelt Province	province	NA	412 households within the four landscapes selected in the Copperbelt province	NA	14672_2	Lack of enforcement of laws, policies, or regulations	the efficient enforcement of restriction regimes	The results suggest the need for the efficient enforcement of restriction regimes	AFC	forest products production, charcoal, hunting and other woody materials in restricted forest areas or any forest area	ZMB	NA	NA	forest-owners and government	forest-dependent communities	We suggest that policymakers and conservationists adopt approaches that consider the subsistence and charcoal needs of households; this can be achieved by introducing coppicing or reforestation systems that are consistent with the growing demands of Miombo, promoting sustainable forest product extraction, including charcoal production.	policymakers and conservationists	NA	0	NA	NA	forest income varied strongly among forest use strategies, specialised charcoal sellers and forest food and charcoal sellers were the most remunerative strategies. We observed higher per capita extraction of firewood and charcoal produced in restricted landscapes compared to non-restricted landscapes. Distances to exclusively owned forestlands, access to permanent roads, restrictions on public fo…
14655	MLH	1	Reforestation	Skulska, I; Montiel-Molina, C; Germano, A; Rego, FC	2021	Evolution of Portuguese community forests and their governance based on new institutional economics	EUROPEAN JOURNAL OF FOREST RESEARCH	Forest governance is under reorganisation in many European countries, because of the changes in property and forest tenure rights. Portuguese community-based forestry is an interesting research subject from a New Institutional Economics perspective. Community forests (an important part of community lands known as baldios) cover half a million hectares in the north and the centre of the country an…	Both	AL	1	0	0	NA	AFC	community-based forestry (baldios)	NA	Portugal	PRT	PRT	national	NA	NA	the Forest Regime	14655_1	Lack of or insufficient technical advice or technical support for land managers/operators	lack of technical support	In addition, the lack of technical forestry support and knowledge on non-wood baldio resources, as well as the residual knowledge of commoners as to their tenure rights, made it difficult to increase the sustainability of CBF.	AFC	community-based forestry (baldios)	PRT	the north and the centre of the country	NA	baldio community-foresters	NA	NA	NA	NA	0	NA	NA	NA
14655	MLH	1	Reforestation	Skulska, I; Montiel-Molina, C; Germano, A; Rego, FC	2021	Evolution of Portuguese community forests and their governance based on new institutional economics	EUROPEAN JOURNAL OF FOREST RESEARCH	Forest governance is under reorganisation in many European countries, because of the changes in property and forest tenure rights. Portuguese community-based forestry is an interesting research subject from a New Institutional Economics perspective. Community forests (an important part of community lands known as baldios) cover half a million hectares in the north and the centre of the country an…	Both	AL	1	0	0	NA	AFC	community-based forestry (baldios)	NA	Portugal	PRT	PRT	national	NA	NA	the Forest Regime	14655_2	Lack of information about on-site benefits or co-benefits	disagreement over effectiveness	However, there is still a disagreement of opinions about the effectiveness of the local communities’ control over resource exploitation under these rules. According to Baptista (2010), the baldio local rules ensure the sustainable use of goods and products, avoiding overuse. However, other sources have confirmed the existence of intensive agricultural practices, overgrazing, charcoal production, …	AFC	community-based forestry (baldios)	PRT	the north and the centre of the country	NA	baldio community-foresters	NA	NA	NA	NA	0	NA	NA	NA
14655	MLH	1	Reforestation	Skulska, I; Montiel-Molina, C; Germano, A; Rego, FC	2021	Evolution of Portuguese community forests and their governance based on new institutional economics	EUROPEAN JOURNAL OF FOREST RESEARCH	Forest governance is under reorganisation in many European countries, because of the changes in property and forest tenure rights. Portuguese community-based forestry is an interesting research subject from a New Institutional Economics perspective. Community forests (an important part of community lands known as baldios) cover half a million hectares in the north and the centre of the country an…	Both	AL	1	0	0	NA	AFC	community-based forestry (baldios)	NA	Portugal	PRT	PRT	national	NA	NA	the Forest Regime	14655_3	Inadequate/inaccessible markets for ecosystem services or biodiversity	Inadequate markets	Many forest services produced by baldios (such as, e.g. biodiversity and erosion control) are public goods and are provided as a positive external effect of the production of marketable goods. A situation has been created where severe restrictions on these protected lands increase the management costs for the internal stakeholders, and the created wealth is distributed very imbalanced for the ext…	AFC	community-based forestry (baldios)	PRT	the north and the centre of the country	NA	baldio community-foresters	NA	According to Gluck (2000) and Lopes et al. (2015), the forest potential created by community forest areas could be more easily realised if all the forest products and services were marketable. Payment for these services produced by baldios is likely to increase the commoners’ interest in the more sustainable management of their resources	NA	NA	0	NA	NA	NA
14538	MLH	1	Reforestation	Gao, YC; Liu, ZH; Li, RP; Shi, ZD	2020	Long-Term Impact of China's Returning Farmland to Forest Program on Rural Economic Development	SUSTAINABILITY	The Returning Farmland to Forest Program (RFFP) is widely known as one of China's largest and most successful payment schemes for ecosystem service projects for the achievement of both environmental and economic sustainability. By sponsoring afforestation activities and compensating farmers for converting cropland to forest, the project was designed to achieve multiple goals. Ecologically, the pr…	Web of Science	MLH	1	0	0	NA	RFo	Afforestation	Planting for ecological restoration	China	CHN	NA	county	State Forestry Administration of China	1386 counties	Returning Farmland to Forest Program (RFFP)	14538_1	Disinterest or skepticism of NCS or lack of trust toward NCS promoters	Lack of incentive/motivation to afforest and transition farmland to forest	Lack of incentive/motivation to afforest and transition farmland to forest	RFo	Afforestation	CHN	NA	China	Farmers/landholders	NA	Payment for ecosystem services	Chinese government; state council; Governments at the provincial level are responsible for project coordination and planning. Local governments at the city, county, and township levels are responsible for implementing the program locally	forest coverage has increased remarkably. A forest cover increase of 447 million mu (mu is the measurement unit for land in China and one mu is equivalent to 1/15th of a hectare) was reported by 2013, including 139 million mu of retired farmland converted to forests and 308 million mu of barren mountainsides a orested or reforested. The program has had positive Sustainability 2020, 12, 1492; doi:…	1	Between 1999 and 2003, the Chinese government invested 354.2 billion yuan into the RFFP’s implementation.	NA	NA
14525	MLH	2	Reforestation	Dimson, M; Gillespie, TW	2020	Trends in active restoration of tropical dry forest: Methods, metrics, and outcomes	FOREST ECOLOGY AND MANAGEMENT	Active restoration may be necessary to the recovery of degraded tropical dry forests, which are highly threatened but relatively understudied compared to other forest ecosystems. A greater understanding of how different treatments affect various performance metrics and general outcomes is needed. A literature review of active restoration from 2000 to 2019 identified 30 tropical dry forest restora…	Both	MLH	1	1	0	NA	NA	NA	NA	NA	NA	NA	NA	NA	NA	NA	NA	NA	NA	NA	NA	NA	NA	NA	NA	NA	NA	NA	NA	NA	NA	NA	NA	NA
14523	MLH	1	Reforestation	Lin, MZ; Ling, QP; Pei, HQ; Song, YN; Qiu, ZX; Wang, C; Liu, TD; Gong, WF	2021	Paper about a biomass estimation methodology	REMOTE SENSING	The largest area of tropical rainforests in China is on Hainan Island, and it is an important part of the world's tropical rainforests. The structure of the tropical rainforests in Hainan is complex, the biomass density is high, and conducting ground surveys is difficult, costly, and time-consuming. Remote sensing is a good monitoring method for biomass estimation. However, the saturation phenome…	Both	AL	1	0	0	2003 to 2018	AFC, RFo	avoided deforestation, afforestation	Avoided forest conversion, Planting for ecological restoration	China	CHN	Hainan Island	province	NA	133 typical tropical rainforest permanent sample plots	China’s National Forest Continuous Inventory	14523_1	Lack of information on how to design, begin, or manage the NCS	forest monitoring limitations	The structure of the tropical rainforests in Hainan is complex, the biomass density is high, and conducting ground surveys is difficult, costly, and time-consuming; Remote sensing is a good monitoring method for biomass estimation. However, the saturation phenomenon of such data from different satellite sensors results in low forest biomass estimation accuracy in tropical rainforests with high bi…	AFC, RFo	NA	CHN	NA	tropical rainforests	NA	NA	Forest age and 14 types of environmental information, combined with an enhanced vegetation index (EVI), were introduced to establish a tropical rainforest biomass estimation model for remote sensing that can overcome the saturation phenomenon present when using remote sensing data.	NA	Based on this model, the temporal and spatial patterns of the tropical rainforest biomass in Hainan Island from 2003 to 2018 were evaluated and analyzed. This was a breakthrough attempt to estimate the spatial distribution of tropical rainforests on a large scale.	0	NA	1	NA
14437	HB	1	Reforestation	Ranjan, R	2021	Land use decisions under REDD plus incentives when warming temperatures affect crop productivity and forest biomass growth rates	LAND USE POLICY	Climate change is expected to adversely impact crop productivity and forest stocks of the planet, which will pose food security challenges and complicate carbon mitigation goals. This paper asks in what ways warming temperatures may affect the ability of REDD+ programs to sequester carbon and support rural livelihoods. An example from the forest-rich central Himalayan region of India is used for …	Web of Science	MLH	0	NA	NA	NA	NA	NA	NA	NA	NA	NA	NA	NA	NA	NA	NA	NA	NA	NA	NA	NA	NA	NA	NA	NA	NA	NA	NA	NA	NA	NA	NA	Modeling study
14414	HB	1	Reforestation	Wojewodzic, T; Janus, J; Dacko, M; Pijanowski, J; Taszakowski, J	2021	Measuring the effectiveness of land consolidation: An economic approach based on selected case studies from Poland	LAND USE POLICY	Land consolidation projects (LCP) are the most effective method for quick amendment of poor land fragmentation parameters. At the same time, they are costly due to both a long time horizon and auxiliary projects, in particular, road construction and improvement of field drainage or irrigation systems. The range of changes in parcel arrangement after consolidation varies, as does the economic effi…	Web of Science	HB	0	NA	NA	NA	NA	NA	NA	NA	NA	NA	NA	NA	NA	NA	NA	NA	NA	NA	NA	NA	NA	NA	NA	NA	NA	NA	NA	NA	NA	NA	NA	Not included pathway
14398	HB	1	Reforestation	Bunjongsiri, K; Chearnkiatpradab, B; Bunjongsiri, J; Limprapaipong, S	2021	Climate Change: A Roadmap for THA 2021-2050	INTERNATIONAL TRANSACTION JOURNAL OF ENGINEERING MANAGEMENT & APPLIED SCIENCES & TECHNOLOGIES	Being vulnerable to the alteration of climate change, THA engages with climate change resilience and sustainable low carbon growth by organizing "The National Climate Change Master Plan (2015-2050)" to deal with these problems. To achieve the targets, the Thai Government has announced that THA has ratified the Paris Agreement on 21 September 2016. Joining the Paris Agreement is an important agend…	Web of Science	HB	1	1	0	NA	NA	NA	NA	NA	NA	NA	NA	NA	NA	NA	NA	NA	NA	NA	NA	NA	NA	NA	NA	NA	NA	NA	NA	NA	NA	NA	NA	NA
14379	MLH	1	Reforestation	Torremorell, A; Hegoburu, C; Brandimarte, AL; Rodrigues, EHC; Pompeo, M; Da Silva, SC; Moschini-Carlos, V; Caputo, L; Fierro, P; Mojica, JI; Matta, ALP; Donato, JC; Jimenez-Pardo, P; Molinero, J; Rios-Touma, B; Goyenola, G; Iglesias, C; Lopez-Rodriguez, A; Meerhoff, M; Pacheco, JP; De Mello, FT; Rodriguez-Olarte, D; Gomez, MB; Montoya, JV; Lopez-Doval, JC; Navarro, E	2021	Current and future threats for ecological quality management of South American freshwater ecosystems	INLAND WATERS	Global change drivers including eutrophication, hydrological disturbance, climate change, chemical pollution, overexploitation, invasive species, and land-use change are affecting the function and structure of freshwater ecosystems. South American freshwater ecosystems are especially threatened by the combination of rising human pressures on natural resources (i.e., water use, intensive agricultu…	Web of Science	AL	0	NA	NA	NA	NA	NA	NA	NA	NA	NA	NA	NA	NA	NA	NA	NA	NA	NA	NA	NA	NA	NA	NA	NA	NA	NA	NA	NA	NA	NA	NA	freshwater ecosystem restoration not one of our NCSs
14299	HB	1	Reforestation	Levesque, A; Belanger, N; Poder, TG; Filotas, E; Dupras, J	2020	From white to green gold: Digging into public expectations and preferences for ecological restoration of asbestos mines in southeastern Quebec, Canada	EXTRACTIVE INDUSTRIES AND SOCIETY-AN INTERNATIONAL JOURNAL	The asbestos mining industry in Canada shut down in 2012, leading to several decommissioned and some abandoned sites. In southeastern Quebec, asbestos mining residues cover an area of 2308 hectares. About 800 million tonnes of tailings are vestiges of this mining industry, along with socio-economic and environmental impacts resulting from mine closure. Ecological restoration of asbestos tailings …	Both	MLH	0	NA	NA	NA	NA	NA	NA	NA	NA	NA	NA	NA	NA	NA	NA	NA	NA	NA	NA	NA	NA	NA	NA	NA	NA	NA	NA	NA	NA	NA	NA	No NCS pathway
14298	MLH	2	Reforestation	Strefler, J; Bauer, N; Humpenoder, F; Klein, D; Popp, A; Kriegler, E	2021	Carbon dioxide removal technologies are not born equal	ENVIRONMENTAL RESEARCH LETTERS	Technologies for carbon dioxide removal (CDR) from the atmosphere have been recognized as an important part of limiting warming to well below 2 degrees C called for in the Paris Agreement. However, many scenarios so far rely on bioenergy in combination with carbon capture and storage as the only CDR technology. Various other options have been proposed, but have scarcely been taken up in an integr…	Both	HB	0	NA	NA	NA	NA	NA	NA	NA	NA	NA	NA	NA	NA	NA	NA	NA	NA	NA	NA	NA	NA	NA	NA	NA	NA	NA	NA	NA	NA	NA	NA	Purely modelling study
14290	HB	1	Reforestation	Ding, ZM; Yao, SB	2021	Ecological effectiveness of payment for ecosystem services to identify incentive priority areas: Sloping land conversion program in China	LAND USE POLICY	Identifying incentive priority areas could improve the sustainability of payment for ecosystem service (PES) schemes. However, the lack of systematic and rigorous assessing ecological effectiveness of PES has resulted in some challenges to identify incentive priority areas in China. This study aimed to assess ecological effectiveness of China?s largest PES scheme, the Sloping Land Conversion Prog…	Both	HB	1	0	0	2000-2015	RFo	Afforestation	Planting for ecological restoration	China	CHN	Shaanxi province	province	NA	NA	Sloping Land Conversion Program (SLCP)	14290_1	High implementation cost or lack of funding	Afforestation costs	The overall financial efficiency showed a pattern of "higher in the north, lower in the south" in Shaanxi province because the afforestation costs in the south were more expensive than that in the north of Shaanxi province	RFo	Afforestation	CHN	southern Shaanxi province	NA	NA	NA	provide long-term incentives for farmers` forestation and afforestation and avoid the risk of re-cultivation or vegetation degradations. However, the payment price should be redesigned based on its cost-effectiveness to improve the financial efficiency such as “performance payments”. The government needs to design corresponding payment prices according to the ecological benefits instead of opport…	NA	NA	0	NA	NA	NA
14287	HB	1	Reforestation	Baruah, P; Handique, G	2021	Perception of climate change and adaptation strategies in tea plantations of Assam, India	ENVIRONMENTAL MONITORING AND ASSESSMENT	There is increasing evidence that climate change will strongly affect tea cultivation. It will be one of the challenging issues, particularly for the tea plantations of Assam, India. Based on a questionnaire survey carried out in four major tea-growing regions of Assam, viz., Upper Assam, South Bank, North Bank and Cachar, the study analyses tea growers' awareness of climate change, its impact on…	Both	AL	0	NA	NA	NA	NA	NA	NA	NA	NA	NA	NA	NA	NA	NA	NA	NA	NA	NA	NA	NA	NA	NA	NA	NA	NA	NA	NA	NA	NA	NA	NA	no constraints to NCS discussed
14242	MLH	1	Reforestation	Butnar, I; Broad, O; Rodriguez, BS; Dodds, PE	2020	The role of bioenergy for global deep decarbonization: CO2 removal or low-carbon energy?	GLOBAL CHANGE BIOLOGY BIOENERGY	Bioenergy is expected to have a prominent role in limiting global greenhouse emissions to meet the climate change target of the Paris Agreement. Many studies identify negative emissions from bioenergy generation with carbon capture and storage (BECCS) as its key contribution, but assume that no other CO2 removal technologies are available. We use a global integrated assessment model, TIAM-UCL, to…	Both	AL	0	NA	NA	NA	NA	NA	NA	NA	NA	NA	NA	NA	NA	NA	NA	NA	NA	NA	NA	NA	NA	NA	NA	NA	NA	NA	NA	NA	NA	NA	NA	bioenergy with BECCS not one of our NCSs, also global scale
14235	HB	2	Reforestation	Tello, DS; de Prada, JD; Cristeche, ER	2021	A multi-criteria assessment for native forest policy analysis: the case of Calden forest in the province of Cordoba, Argentina	ENVIRONMENT DEVELOPMENT AND SUSTAINABILITY	The objective of this work is to develop a discrete multi-criteria model to evaluate different conservation policies for Calden dry forest in the South of the Province of Cordoba, Argentina. The application of the PROMETHEE multi-criteria method integrates a private cost-benefit analysis that describes the policy effects on farms and a contingent valuation study that describes the valuation of fo…	Web of Science	MLH	0	NA	NA	NA	NA	NA	NA	NA	NA	NA	NA	NA	NA	NA	NA	NA	NA	NA	NA	NA	NA	NA	NA	NA	NA	NA	NA	NA	NA	NA	NA	NA
14215	MLH	1	Reforestation	Deng, X; Yin, JY; Xu, L; Shi, YJ; Zhou, GM; Li, YF; Chen, GS; Ye, YZ; Zhang, FG; Zhou, YF; Xiong, YL	2020	Effects of abandonment management on soil C and N pools in Moso bamboo forests	SCIENCE OF THE TOTAL ENVIRONMENT	Moso bamboo (Phyllostachys Pubescens) forests exhibit a great potential to sequestrate carbon dioxide from atmosphere and to mitigate global climate change. However, they were increasingly under abandoned (i.e., no fertilization, the low intensity and frequency of felling and bamboo shoot digging) due to decreasing economic values of bamboo-related products and increasing labor cost. So far, the …	Both	AL	0	NA	NA	NA	NA	NA	NA	NA	NA	NA	NA	NA	NA	NA	NA	NA	NA	NA	NA	NA	NA	NA	NA	NA	NA	NA	NA	NA	NA	NA	NA	no constraints
14151	HB	1	Reforestation	Boucherit, H; Benaradj, A; Bouderbala, A	2021	Conservatory Management of Natural Resources in the Naama Region (Southwest Algeria)	WATER CONSERVATION SCIENCE AND ENGINEERING	This work was carried out in the Naama area to determine the appropriate techniques for natural resource conservation of the agricultural holdings surveyed in this region. The results show that combining the mechanical methods (threshold in gabion, threshold in dry stone and hillside reservoirs) and the biological ones (setting in defense, reforestation, rustic planting, etc.) can give the best r…	Web of Science	AL	0	NA	NA	NA	NA	NA	NA	NA	NA	NA	NA	NA	NA	NA	NA	NA	NA	NA	NA	NA	NA	NA	NA	NA	NA	NA	NA	NA	NA	NA	NA	cant get full access to this article
14147	HB	1	Reforestation	Pausata, FSR; Gaetani, M; Messori, G; Berg, A; de Souza, DM; Sage, RF; DeMenocal, PB	2020	The Greening of the Sahara: Past Changes and Future Implications	ONE EARTH	In the future, the Sahara and Sahelian regions could experience more rainfall than today as a result of climate change. Wetter periods, termed African humid periods, occurred in the past and witnessed a mesic landscape in place of today's hyperarid and semiarid environment. Such large past changes raise the question of whether the near future might hold in store similar environmental transformati…	Web of Science	HB	1	1	0	NA	NA	NA	NA	NA	NA	NA	NA	NA	NA	NA	NA	NA	NA	NA	NA	NA	NA	NA	NA	NA	NA	NA	NA	NA	NA	NA	NA	NA
14123	MLH	2	Reforestation	Cotugno, M; Lorenti, M; Scipione, MB; Patti, FP; Buia, MC	2020	LAYING A GAS PIPELINE THROUGH A POSIDONIA OCEANICA MEADOW: AN EXAMPLE OF ITS EFFECTS ON PLANT RECOVERY AND EPIFAUNAL DIVERSITY	VIE ET MILIEU-LIFE AND ENVIRONMENT	We report on a case of natural Posidonia oceanica recovery after partial meadow destruction due to the laying of a submarine gas pipeline covered with rubble. Ten years later, the new patches were mapped combining the use of an underwater photogrammetry technique and GIS; at the same time, the ecosystem function of the new settled plants was assessed by analyzing major elements of the Posidonia m…	Web of Science	MLH	0	NA	NA	NA	NA	NA	NA	NA	NA	NA	NA	NA	NA	NA	NA	NA	NA	NA	NA	NA	NA	NA	NA	NA	NA	NA	NA	NA	NA	NA	NA	No NCS pathway
14113	WE	1	Reforestation	Yildiz, TD	2020	Forest fees paid to permit mining extractive operations on Turkey's forestlands & the ratio to investments	GOSPODARKA SUROWCAMI MINERALNYMI-MINERAL RESOURCES MANAGEMENT	The fact that mines have to be established at the place where they are located without having a chance to choose a location brings out area usage conflicts with areas that need to be protected. In fact, forestlands are most common in these overlapping areas in Turkey. In order to perform mining activities in this overlapping forestlands, mining enterprises in Turkey receive forest land permit fee…	Web of Science	HB	0	NA	NA	NA	NA	NA	NA	NA	NA	NA	NA	NA	NA	NA	NA	NA	NA	NA	NA	NA	NA	NA	NA	NA	NA	NA	NA	NA	NA	NA	NA	No relevant constraint
14030	HB	1	Reforestation	Ramantswana, M; Brink, M; Little, K; Spinelli, R; Chirwa, P	2021	Perspectives and drivers of modernisation of silviculture re-establishment in South Africa	SOUTHERN FORESTS-A JOURNAL OF FOREST SCIENCE	Efficient and cost-effective re-establishment practices are important parts of any sustainable forest re-establishment programme. Re-establishment activities include residue management (post-harvest slash), preparation of a planting position, planting, fertilisation and vegetation management. In South Africa, these activities are largely labour intensive, time-consuming and relatively costly. Alt…	Both	AL	1	0	0	NA	RFo	mechanized forest re-establishment	Planting for ecological restoration	South Africa	ZAF	South Africa	national	NA	66 experts	NA	14030_5	Inadequate prices for outputs	inadequate economies of scale	inadequate economies of scale — especially for small landowners	RFo	mechanized forest re-establishment programmes	ZAF	NA	NA	small landowners	0.06	NA	NA	NA	0	NA	5	NA
14030	HB	1	Reforestation	Ramantswana, M; Brink, M; Little, K; Spinelli, R; Chirwa, P	2021	Perspectives and drivers of modernisation of silviculture re-establishment in South Africa	SOUTHERN FORESTS-A JOURNAL OF FOREST SCIENCE	Efficient and cost-effective re-establishment practices are important parts of any sustainable forest re-establishment programme. Re-establishment activities include residue management (post-harvest slash), preparation of a planting position, planting, fertilisation and vegetation management. In South Africa, these activities are largely labour intensive, time-consuming and relatively costly. Alt…	Both	AL	1	0	0	NA	RFo	mechanized forest re-establishment	Planting for ecological restoration	South Africa	ZAF	South Africa	national	NA	66 experts	NA	14030_4	Preferences or norms favoring non-NCS land uses	unwillingness to change	people’s mindset in terms of unwillingness to change	RFo	mechanized forest re-establishment programmes	ZAF	NA	NA	NA	0.17	NA	NA	NA	0	NA	4	NA
14030	HB	1	Reforestation	Ramantswana, M; Brink, M; Little, K; Spinelli, R; Chirwa, P	2021	Perspectives and drivers of modernisation of silviculture re-establishment in South Africa	SOUTHERN FORESTS-A JOURNAL OF FOREST SCIENCE	Efficient and cost-effective re-establishment practices are important parts of any sustainable forest re-establishment programme. Re-establishment activities include residue management (post-harvest slash), preparation of a planting position, planting, fertilisation and vegetation management. In South Africa, these activities are largely labour intensive, time-consuming and relatively costly. Alt…	Both	AL	1	0	0	NA	RFo	mechanized forest re-establishment	Planting for ecological restoration	South Africa	ZAF	South Africa	national	NA	66 experts	NA	14030_3	Other negative side effects	low utilisation of equipment	Key barriers to modernisation were identified as the capital cost of equipment (65%), reduction in employment opportunities (44%) and low utilisation of equipment due to seasonality of silviculture work (18%).	RFo	mechanized forest re-establishment programmes	ZAF	NA	NA	NA	0.18	NA	NA	NA	0	NA	3	NA
14030	HB	1	Reforestation	Ramantswana, M; Brink, M; Little, K; Spinelli, R; Chirwa, P	2021	Perspectives and drivers of modernisation of silviculture re-establishment in South Africa	SOUTHERN FORESTS-A JOURNAL OF FOREST SCIENCE	Efficient and cost-effective re-establishment practices are important parts of any sustainable forest re-establishment programme. Re-establishment activities include residue management (post-harvest slash), preparation of a planting position, planting, fertilisation and vegetation management. In South Africa, these activities are largely labour intensive, time-consuming and relatively costly. Alt…	Both	AL	1	0	0	NA	RFo	mechanized forest re-establishment	Planting for ecological restoration	South Africa	ZAF	South Africa	national	NA	66 experts	NA	14030_2	Disinterest or skepticism of NCS or lack of trust toward NCS promoters	percieved reduction in employment opportunities	Key barriers to modernisation were identified as the capital cost of equipment (65%), reduction in employment opportunities (44%) and low utilisation of equipment due to seasonality of silviculture work (18%).	RFo	mechanized forest re-establishment programmes	ZAF	NA	NA	NA	0.44	NA	NA	NA	0	NA	2	NA
14030	HB	1	Reforestation	Ramantswana, M; Brink, M; Little, K; Spinelli, R; Chirwa, P	2021	Perspectives and drivers of modernisation of silviculture re-establishment in South Africa	SOUTHERN FORESTS-A JOURNAL OF FOREST SCIENCE	Efficient and cost-effective re-establishment practices are important parts of any sustainable forest re-establishment programme. Re-establishment activities include residue management (post-harvest slash), preparation of a planting position, planting, fertilisation and vegetation management. In South Africa, these activities are largely labour intensive, time-consuming and relatively costly. Alt…	Both	AL	1	0	0	NA	RFo	mechanized forest re-establishment	Planting for ecological restoration	South Africa	ZAF	South Africa	national	NA	66 experts	NA	14030_1	High implementation cost or lack of funding	capital cost of equipment	Key barriers to modernisation were identified as the capital cost of equipment (65%), reduction in employment opportunities (44%) and low utilisation of equipment due to seasonality of silviculture work (18%).	RFo	mechanized forest re-establishment programmes	ZAF	NA	NA	NA	0.65	However, over the past decade and a half, planting tubes and tractor planters have been introduced to improve ergonomics for workers and increase productivity whilst reducing costs	NA	NA	0	NA	1	NA
14007	HB	2	Reforestation	Avila-Foucat, VS; Rodriguez-Robayo, KJ; Jones, KW; Pischke, EC; Torrez, D; Salcone, J; Selfa, T; Halvorsen, KE	2021	Household's Allocation of Payment for Ecosystem Services in "La Antigua" Watershed, Veracruz, Mexico	JOURNAL OF ENVIRONMENT & DEVELOPMENT	Payment for ecosystem services (PES) is an environmental policy looking to improve ecosystem conservation and well-being. Assets have been used to evaluate socioeconomic outcomes of the program; however, the allocation of PES at a household level and its explaining variables have not been addressed. Thus, the aim of this article is to study the allocation of PES in nondurable and durable goods an…	Web of Science	MLH	0	NA	NA	NA	NA	NA	NA	NA	NA	NA	NA	NA	NA	NA	NA	NA	NA	NA	NA	NA	NA	NA	NA	NA	NA	NA	NA	NA	1	Both of these PES programs targets forest conservation and pays landowners $1100 MXN pesos/year/ha in 2015 (∼US$60/year/ha).	NA	NA
13926	AL	2	All	Saunders M.I., Doropoulos C., Bayraktarov E., Babcock R.C., Gorman D., Eger A.M., Vozzo M.L., Gillies C.L., Vanderklift M.A., Steven A.D.L., Bustamante R.H., Silliman B.R.	2020	Bright Spots in Coastal Marine Ecosystem Restoration	Current Biology	The United Nations General Assembly calls for ecosystem restoration to be a primary intervention strategy used to counter the continued loss of natural habitats worldwide, while supporting human health and wellbeing globally. Restoration of coastal marine ecosystems is perceived by many to be expensive and prone to failure, in part explaining its low rates of implementation compared with terrestr…	Scopus	HB	1	1	1	NA	NA	NA	NA	NA	NA	NA	NA	NA	NA	NA	NA	NA	NA	NA	NA	NA	NA	NA	NA	NA	NA	NA	NA	NA	NA	NA	NA	Coastal Marine Ecosystem Restoration review of 6 projects
13796	MLH	2	Reforestation	Favero, A; Daigneault, A; Sohngen, B	2020	Forests: Carbon sequestration, biomass energy, or both?	SCIENCE ADVANCES	There is a continuing debate over the role that woody bioenergy plays in climate mitigation. This paper clarifies this controversy and illustrates the impacts of woody biomass demand on forest harvests, prices, timber management investments and intensity, forest area, and the resulting carbon balance under different climate mitigation policies. Increased bioenergy demand increases forest carbon s…	Web of Science	HB	1	1	1	NA	NA	NA	NA	NA	NA	NA	NA	NA	NA	NA	NA	NA	NA	NA	NA	NA	NA	NA	NA	NA	NA	NA	NA	NA	NA	NA	NA	Global modelling study
13785	MLH	1	Reforestation	Dalla Corte, AP; Rex, FE; de Almeida, DRA; Sanquetta, CR; Silva, CA; Moura, MM; Wilkinson, B; Zambrano, AMA; Neto, EMD; Veras, HFP; de Moraes, A; Klauberg, C; Mohan, M; Cardil, A; Broadbent, EN	2020	Measuring Individual Tree Diameter and Height Using GatorEye High-Density UAV-Lidar in an Integrated Crop-Livestock-Forest System	REMOTE SENSING	Accurate forest parameters are essential for forest inventory. Traditionally, parameters such as diameter at breast height (DBH) and total height are measured in the field by level gauges and hypsometers. However, field inventories are usually based on sample plots, which, despite providing valuable and necessary information, are laborious, expensive, and spatially limited. Most of the work devel…	Both	AL	1	0	0	2019	AgFo	integrated crop-livestock-forest system	NA	Brazil	BRA	Pinhais	municipality	Federal University of Paraná (UFPR)	17 hectares	NITA (Center for Technological Innovation in Agriculture), National Plan for the Recovery of Native Vegetation, Low Carbon Agriculture (LCA) program	13785_2	High implementation cost or lack of funding	resource-intensive field inventories	Accurate forest parameters are essential for forest inventory. Traditionally, parameters such as diameter at breast height (DBH) and total height are measured in the field by level gauges and hypsometers. However, field inventories are usually based on sample plots, which, despite providing valuable and necessary information, are laborious, expensive, and spatially limited.	AgFo	integrated crop-livestock-forest system	BRA	NA	NA	NA	NA	UAV-lidar system (GatorEye) to measure forest structural metrics (dbh and individual total height) by an automatic approach	researchers	The correlation coefficients (r) between the field-observed and UAV lidar-derived measurements were 0.77 and 0.91 for DBH and total tree height, respectively. The corresponding root mean square errors (RMSE) were 11.3% and 7.9%, respectively. UAV-lidar systems have the potential for measuring relatively broad-scale (thousands of hectares) forest plantations, reducing field effort, and providing a…	0	NA	1	NA
13785	MLH	1	Reforestation	Dalla Corte, AP; Rex, FE; de Almeida, DRA; Sanquetta, CR; Silva, CA; Moura, MM; Wilkinson, B; Zambrano, AMA; Neto, EMD; Veras, HFP; de Moraes, A; Klauberg, C; Mohan, M; Cardil, A; Broadbent, EN	2020	Measuring Individual Tree Diameter and Height Using GatorEye High-Density UAV-Lidar in an Integrated Crop-Livestock-Forest System	REMOTE SENSING	Accurate forest parameters are essential for forest inventory. Traditionally, parameters such as diameter at breast height (DBH) and total height are measured in the field by level gauges and hypsometers. However, field inventories are usually based on sample plots, which, despite providing valuable and necessary information, are laborious, expensive, and spatially limited. Most of the work devel…	Both	AL	1	0	0	2019	AgFo	integrated crop-livestock-forest system	NA	Brazil	BRA	Pinhais	municipality	Federal University of Paraná (UFPR)	17 hectares	NITA (Center for Technological Innovation in Agriculture), National Plan for the Recovery of Native Vegetation, Low Carbon Agriculture (LCA) program	13785_1	Lack of labor	Laborious	Accurate forest parameters are essential for forest inventory. Traditionally, parameters such as diameter at breast height (DBH) and total height are measured in the field by level gauges and hypsometers. However, field inventories are usually based on sample plots, which, despite providing valuable and necessary information, are laborious, expensive, and spatially limited.	AgFo	integrated crop-livestock-forest system	BRA	NA	NA	NA	NA	UAV-lidar system (GatorEye) to measure forest structural metrics (dbh and individual total height) by an automatic approach	researchers	The correlation coefficients (r) between the field-observed and UAV lidar-derived measurements were 0.77 and 0.91 for DBH and total tree height, respectively. The corresponding root mean square errors (RMSE) were 11.3% and 7.9%, respectively. UAV-lidar systems have the potential for measuring relatively broad-scale (thousands of hectares) forest plantations, reducing field effort, and providing a…	0	NA	1	NA
13760	MLH	1	Reforestation	Asaaga, FA; Hirons, MA; Malhi, Y	2020	Questioning the link between tenure security and sustainable land management in cocoa landscapes in Ghana	WORLD DEVELOPMENT	Sustainable land management (SLM) is increasingly recognized as viable pathway to accelerate poverty reduction and achieving sustainable development, particularly in the global South. Despite efforts to promote SLM practices, their adoption has been extremely limited with debates revolving around the role of land tenure in farmer's decision-making. Drawing on a tripartite conception of tenure sec…	Both	MLH	1	0	0	NA	AgFo, AFC	Cocoa farming	Multistrata, Avoided forest conversion (commodity agriculture)	Ghana	GHA	Kakum, Ankasa	protected area	farmers, traditional authorities, district assembly members, farmer cooperative representatives, selected local and national-level officials of key land sector agencies (including from the Assinman Customary Land Secretariat, Office of the Administrator of Stool Lands and Ghana National Land Administration Project Secretariat)	380 farming households (Surveys), 85 key informant interviews	NA	13760_3	Lack of access to credit	Lack of access to credit	The overall results indicate that the effect of the access to credit variable on adoption of SLM practices is mixed. However, the access to credit variable exerts a significant negative effect on adoption of long-term SLM practices (tree planting and preservation of naturally-occurring trees). Contrary to a priori expectation, this latter result suggests that households with access to credit oppo…	AgFo, AFC	Cocoa farming	GHA	NA	Ghana	Cocoa farmers and landowners	NA	NA	NA	NA	0	NA	NA	MLH and AL switched papers 96310 and 13760 due to a conflict of interest for AL with the authors of paper 13760
13760	MLH	1	Reforestation	Asaaga, FA; Hirons, MA; Malhi, Y	2020	Questioning the link between tenure security and sustainable land management in cocoa landscapes in Ghana	WORLD DEVELOPMENT	Sustainable land management (SLM) is increasingly recognized as viable pathway to accelerate poverty reduction and achieving sustainable development, particularly in the global South. Despite efforts to promote SLM practices, their adoption has been extremely limited with debates revolving around the role of land tenure in farmer's decision-making. Drawing on a tripartite conception of tenure sec…	Both	MLH	1	0	0	NA	AgFo, AFC	Cocoa farming	Multistrata, Avoided forest conversion (commodity agriculture)	Ghana	GHA	Kakum, Ankasa	protected area	farmers, traditional authorities, district assembly members, farmer cooperative representatives, selected local and national-level officials of key land sector agencies (including from the Assinman Customary Land Secretariat, Office of the Administrator of Stool Lands and Ghana National Land Administration Project Secretariat)	380 farming households (Surveys), 85 key informant interviews	NA	13760_2	Preferences or norms favoring non-NCS land uses	Non-NCS interests	During the qualitative interviews, some respondents observed that ‘highly educated’ farmers mostly engaged in other off-farm economic activities (as teachers, forestry guards, extension agents etc.) which yielded additional income, thereby minimizing their overall dependence on their farming work relative to those with no education who are totally reliant on their farming work.	AgFo, AFC	Cocoa farming	GHA	NA	Ghana	Highly educated farmers (more than secondary)	NA	NA	NA	NA	0	NA	NA	MLH and AL switched papers 96310 and 13760 due to a conflict of interest for AL with the authors of paper 13760
13760	MLH	1	Reforestation	Asaaga, FA; Hirons, MA; Malhi, Y	2020	Questioning the link between tenure security and sustainable land management in cocoa landscapes in Ghana	WORLD DEVELOPMENT	Sustainable land management (SLM) is increasingly recognized as viable pathway to accelerate poverty reduction and achieving sustainable development, particularly in the global South. Despite efforts to promote SLM practices, their adoption has been extremely limited with debates revolving around the role of land tenure in farmer's decision-making. Drawing on a tripartite conception of tenure sec…	Both	MLH	1	0	0	NA	AgFo, AFC	Cocoa farming	Multistrata, Avoided forest conversion (commodity agriculture)	Ghana	GHA	Kakum, Ankasa	protected area	farmers, traditional authorities, district assembly members, farmer cooperative representatives, selected local and national-level officials of key land sector agencies (including from the Assinman Customary Land Secretariat, Office of the Administrator of Stool Lands and Ghana National Land Administration Project Secretariat)	380 farming households (Surveys), 85 key informant interviews	NA	13760_1	Insecure land tenure	Complex tenure security systems	legal security (proxied by informal tenure documentation)exerts opposite effects on fertiliser application (-ve),tree planting (+ve) and tree retention (-ve), but is only statisticallysignificant in the case of the first. The results suggest that farmerstended to invest less in short-term land improvements on documentedplots (deemed as more secure relative to undocumentedones) which is inconsiste…	AgFo, AFC	Cocoa farming	GHA	NA	Ghana	Cocoa farmers and land owners	NA	More nuanced and flexible analytical approaches that accommodate the complexity and diversity of local tenurial arrangements remain necessary to better understand, on the one hand, what constitutes tenure security within a socio-political context and, on the other hand, how the different dimensions of tenure security interact to differentially shape farm-household investment decision-making. Like…	NA	NA	0	NA	NA	MLH and AL switched papers 96310 and 13760 due to a conflict of interest for AL with the authors of paper 13760
13760	MLH	1	Reforestation	Asaaga, FA; Hirons, MA; Malhi, Y	2021	Questioning the link between tenure security and sustainable land management in cocoa landscapes in Ghana	WORLD DEVELOPMENT	Sustainable land management (SLM) is increasingly recognized as viable pathway to accelerate poverty reduction and achieving sustainable development, particularly in the global South. Despite efforts to promote SLM practices, their adoption has been extremely limited with debates revolving around the role of land tenure in farmer's decision-making. Drawing on a tripartite conception of tenure sec…	Both	MLH	1	0	0	NA	AgFo, AFC	Cocoa farming	Multistrata, Avoided forest conversion (commodity agriculture)	Ghana	GHA	Kakum, Ankasa	protected area	farmers, traditional authorities, district assembly members, farmer cooperative representatives, selected local and national-level officials of key land sector agencies (including from the Assinman Customary Land Secretariat, Office of the Administrator of Stool Lands and Ghana National Land Administration Project Secretariat)	381 farming households (Surveys), 85 key informant interviews	NA	13760_4	Lack of or insufficient technical advice or technical support for land managers/operators	Lack of access to extension	Aside from the security-related factors, several non-tenurial factors including ethnicity, gender, age, education and access to extension support significantly influence households’ investment propensity regarding uptake of SLM practices....Likewise, policymakers in their design and implementation of development interventions should focus attention on non-tenurial factors like targeted extension …	AgFo, AFC	Cocoa farming	GHA	NA	Ghana	Cocoa farmers and land owners	NA	Likewise, policymakers in their design and implementation of development interventions should focus attention on non-tenurial factors like targeted extension support services	NA	NA	0	NA	NA	MLH and AL switched papers 96310 and 13760 due to a conflict of interest for AL with the authors of paper 13760
13760	MLH	1	Reforestation	Asaaga, FA; Hirons, MA; Malhi, Y	2021	Questioning the link between tenure security and sustainable land management in cocoa landscapes in Ghana	WORLD DEVELOPMENT	Sustainable land management (SLM) is increasingly recognized as viable pathway to accelerate poverty reduction and achieving sustainable development, particularly in the global South. Despite efforts to promote SLM practices, their adoption has been extremely limited with debates revolving around the role of land tenure in farmer's decision-making. Drawing on a tripartite conception of tenure sec…	Both	MLH	1	0	0	NA	AgFo, AFC	Cocoa farming	Multistrata, Avoided forest conversion (commodity agriculture)	Ghana	GHA	Kakum, Ankasa	protected area	farmers, traditional authorities, district assembly members, farmer cooperative representatives, selected local and national-level officials of key land sector agencies (including from the Assinman Customary Land Secretariat, Office of the Administrator of Stool Lands and Ghana National Land Administration Project Secretariat)	381 farming households (Surveys), 85 key informant interviews	NA	13760_5	Lack of opportunity to participate in or influence implementation due to gender, race, ethnicity, or other dimensions of identity	Non-tenurial factors influencing adoption	Aside from the security-related factors, several non-tenurial factors including ethnicity, gender, age, education and access to extension support significantly influence households’ investment propensity regarding uptake of SLM practices....Likewise, policymakers in their design and implementation of development interventions should focus attention on non-tenurial factors like targeted extension …	AgFo, AFC	Cocoa farming	GHA	NA	Ghana	Cocoa farmers and land owners	NA	Likewise, policymakers in their design and implementation of development interventions should focus attention on non-tenurial factors like targeted extension support services	NA	NA	0	NA	NA	MLH and AL switched papers 96310 and 13760 due to a conflict of interest for AL with the authors of paper 13760
13727	MLH	1	Reforestation	Diniz, AR; Guareschi, RF; Pereira, MG; Fernandes, DAC; Balieiro, FC; da Silva, EV; Piccolo, MD	2020	Soil Carbon Fractions in Rubber Trees, Pasture, and Forest Areas	FLORESTA E AMBIENTE	This study quantify the total organic carbon content, light fraction organic matter (LFOM), and soil organic matter fractions (from chemical and physical fractionations) in four different cultivation areas: 1 and 2) rubber tree clonal plantations (FX 3864 and IAN 873); 3) a pasture; and 4) a secondary forest. The research was carried out using soil samples from clonal plantations of eight-year-ol…	Web of Science	HB	0	NA	NA	NA	NA	NA	NA	NA	NA	NA	NA	NA	NA	NA	NA	NA	NA	NA	NA	NA	NA	NA	NA	NA	NA	NA	NA	NA	NA	NA	NA	No constraint
13694	WE	1	Reforestation	Pearse, GD; Tan, AYS; Watt, MS; Franz, MO; Dash, JP	2020	Detecting and mapping tree seedlings in UAV imagery using convolutional neural networks and field-verified data	ISPRS JOURNAL OF PHOTOGRAMMETRY AND REMOTE SENSING	Mapping of tree seedlings is useful for tasks ranging from monitoring natural succession and regeneration to effective silvicultural management. Development of methods that are both accurate and cost-effective is especially important considering the dramatic increase in tree planting that is required globally to mitigate the impacts of climate change. The combination of high-resolution imagery fr…	Both	MLH	0	NA	NA	NA	NA	NA	NA	NA	NA	NA	NA	NA	NA	NA	NA	NA	NA	NA	NA	NA	NA	NA	NA	NA	NA	NA	NA	NA	NA	NA	NA	No NCS pathway
13649	MLH	2	Reforestation	DeYoe, H; Lonard, RI; Judd, FW; Stalter, R; Feller, I	2020	Biological Flora of the Tropical and Subtropical Intertidal Zone: Literature Review for Rhizophora mangle L.	JOURNAL OF COASTAL RESEARCH	Rhizophora mangle L. is a tropical and subtropical mangrove species that occurs as a dominant tree species in the intertidal zone of low-energy shorelines. Rhizophora mangle plays an important role in coastal zones as habitat for a wide range of organisms of intertidal food webs, as a natural barrier to coastal erosion, and as carbon sequestration. A review of mangrove literature has been perform…	Both	HB	0	NA	NA	NA	NA	NA	NA	NA	NA	NA	NA	NA	NA	NA	NA	NA	NA	NA	NA	NA	NA	NA	NA	NA	NA	NA	NA	NA	NA	NA	NA	No constraint
13635	MLH	2	Reforestation	Chen, HJ	2020	Complementing conventional environmental impact assessments of tourism with ecosystem service valuation: A case study of the Wulingyuan Scenic Area, China	ECOSYSTEM SERVICES	In order to assess environmental impacts from tourism in the Wulingyuan Scenic Area, China more thoroughly, this study complemented conventional environmental impact assessments (EIAs) with ecosystem service valuation (ESV). It did so by assessing changes in ecosystem services (ESs) and their values, based on changes in environmental components already assessed by existing conventional EIAs. The …	Both	HB	1	1	0	NA	NA	NA	NA	NA	NA	NA	NA	NA	NA	NA	NA	NA	NA	NA	NA	NA	NA	NA	NA	NA	NA	NA	NA	NA	NA	NA	NA	Meta-analysis and modelling paper
13617	HB	1	All	Bark R.H., Martin-Ortega J., Waylen K.A.	2021	Stakeholders‚Äô views on natural flood management: Implications for the nature-based solutions paradigm shift?	Environmental Science and Policy	An exemplar of nature-based solutions (NBS) is natural flood management (NFM), for which interest is growing worldwide. As with many NBS, implementing NFM requires the participation of support of multiple stakeholders. However, we lack understanding about the views and expectations of the many stakeholders who might be expected to enable or implement it. Understanding such views may offer insight…	Scopus	AL	0	NA	NA	NA	NA	NA	NA	NA	NA	NA	NA	NA	NA	NA	NA	NA	NA	NA	NA	NA	NA	NA	NA	NA	NA	NA	NA	NA	NA	NA	NA	flood management, doesn’t include one of the NCSs
13606	HB	1	Reforestation	Ariluoma, M; Ottelin, J; Hautamaki, R; Tuhkanen, EM; Manttari, M	2021	Carbon sequestration and storage potential of urban green in residential yards: A case study from Helsinki	URBAN FORESTRY & URBAN GREENING	Cities have been identified as key actors in climate change mitigation. Nature based carbon sinks have been suggested as a means of mitigating the greenhouse gas emissions of cities. Although there are several studies on the carbon storage and sequestration (CSS) of urban green, the role of residential sites is not fully understood. In addition, the carbon storage of soils is often excluded. Also…	Web of Science	MLH	0	NA	NA	NA	NA	NA	NA	NA	NA	NA	NA	NA	NA	NA	NA	NA	NA	NA	NA	NA	NA	NA	NA	NA	NA	NA	NA	NA	NA	NA	NA	Does not include relevant NCS
13563	HB	1	Reforestation	Potzelsberger, E; Spiecker, H; Neophytou, C; Mohren, F; Gazda, A; Hasenauer, H	2020	Growing Non-native Trees in European Forests Brings Benefits and Opportunities but Also Has Its Risks and Limits	CURRENT FORESTRY REPORTS	Purpose of Review Non-native tree species (NNT) raise a range of different associations and emotions-to many citizens they are just an exotic curiosity in parks, to many conservationists they are an evil to native ecosystems that should be eradicated, to a rising group of foresters they are part of the solution to climate change and an increasing timber demand, and to others they are already dail…	Both	WE	1	1	NA	NA	NA	NA	NA	NA	NA	NA	NA	NA	NA	NA	NA	NA	NA	NA	NA	NA	NA	NA	NA	NA	NA	NA	NA	NA	NA	NA	NA	NA
13484	HB	1	Reforestation	Andryushchenko, S	2021	CLIMATE FACTORS OF COMPETITIVENESS OF THE RUSSIAN AGRI-FOOD COMPLEX	SCIENTIFIC PAPERS-SERIES MANAGEMENT ECONOMIC ENGINEERING IN AGRICULTURE AND RURAL DEVELOPMENT	After the signing of the 2015 Paris Climate Agreement, the documenting decline in the carbon balance will play an increasingly important role in strengthening the competitiveness of products in the global market. In early 2021, the Russian Federation clarified the methodology for accounting for the deposition of greenhouse gases by natural ecosystems, which takes into account forests on agricultu…	Web of Science	MLH	0	NA	NA	NA	NA	NA	NA	NA	NA	NA	NA	NA	NA	NA	NA	NA	NA	NA	NA	NA	NA	NA	NA	NA	NA	NA	NA	NA	NA	NA	NA	Does not include relevant NCS
13479	MLH	2	Reforestation	Fernandez, MA; Daigneault, AJ	2020	A double win: new pathways to reduce greenhouse gas emissions and improve water quality in New Zealand	ENVIRONMENTAL RESEARCH LETTERS	Y This paper explores potential land-sector policies and practices that could help meet New Zealand's 2030 Paris Agreement target of reducing their greenhouse gas emissions by 30% from 2005 levels while simultaneous achieving improvements in freshwater quality. We use an integrated model of the country's agricultural and forestry sectors to explore the economic and environmental outcomes for 21 f…	Both	WE	0	NA	NA	NA	NA	NA	NA	NA	NA	NA	NA	NA	NA	NA	NA	NA	NA	NA	NA	NA	NA	NA	NA	NA	NA	NA	NA	NA	NA	NA	NA	NA
13474	MLH	1	Reforestation	Juutinen, A; Tolvanen, A; Saarimaa, M; Ojanen, P; Sarkkola, S; Ahtikoski, A; Haikarainen, S; Karhu, J; Haara, A; Nieminen, M; Penttila, T; Nousiainen, H; Hotanen, JP; Minkkinen, K; Kurttila, M; Heikkinen, K; Sallantaus, T; Aapala, K; Tuominen, S	2020	Cost-effective land-use options of drained peatlands-integrated biophysical-economic modeling approach	ECOLOGICAL ECONOMICS	Peatlands provide habitats for many species and a variety of ecosystem services worldwide. In this study we used an integrated biophysical-economic modeling approach with multi-objective optimization to investigate how alternative land-use and land-management (LULM) options jointly affect economic returns from marketed (timber, energy peat, restoration costs) and non-marketed public goods (water …	Web of Science	WE	1	0	0	NA	PeR	alternative land-use and land-management (LULM) options	Peatland restoration	Finland	FIN	Northern Ostrobothnia	region	NA	791 state-owned forestry-drained peatland stands (forest compartments) in Northern Ostrobothnia in northern Finland	NA	13474_1	Other negative side effects	tradeoffs between climate mitigation and biodiversity	tradeoffs arise from two main sources: first, we found that optimal LULM depends strongly on the objectives chosen, and second, single-objective solutions showed that there was no trivial land-use arrangement that would simultaneously provide maximum levels of all the objectives. Hence, compromises are unavoidable in order to obtain a multi-functional landscape for concomitant biodiversity, clima…	PeR	alternative land-use and land-management (LULM) options	FIN	NA	NA	NA	NA	Compensation could be used as a tool to alleviate the negative economic effects following the cessation of peat production; governance mechanisms, such as regulation or payments for ecosystem services need to be in place to foster land- use planning across private landowners to implement optimal landscapes that balance both private economic and public environmental benefits	state government	NA	0	NA	NA	The average net revenue (in period 0) was about €20 ha−1 regarding 469 stands that were assigned to Bioenergy option in maximizing NPV. This figure is lower than the average of all stands (€53 ha−1) revealing that stands with the highest NPV in Bioenergy typically had a higher NPV in Forestry. Carbon neutral policy also decreased economic returns profoundly, at least by 80% from the maximum poten…
13451	MLH	1	Reforestation	Li, Y; Wan, YX; Lin, W; Ernstsons, AS; Gao, L	2021	Estimating Potential Distribution of Sweetgum Pest Acanthotomicus suncei and Potential Economic Losses in Nursery Stock and Urban Areas in China	INSECTS	Simple Summary American sweetgum Liquidambar styraciflua (Altingiaceae) was introduced to China over 60 years ago. It is an important tree species for increasing landscape value and promoting afforestation in urbanized areas of eastern China in the past 20 years. Sweetgum inscriber Acanthotomicus suncei is a local bark beetle pest and lethal to the introduced American sweetgum. To estimate the po…	Both	WE	0	NA	NA	NA	NA	NA	NA	NA	NA	NA	NA	NA	NA	NA	NA	NA	NA	NA	NA	NA	NA	NA	NA	NA	NA	NA	NA	NA	NA	NA	NA	NA
13435	WE	1	Reforestation	Li, WQ; Chen, JH; Zhang, ZM	2020	Forest quality-based assessment of the Returning Farmland to Forest Program at the community level in SW China	FOREST ECOLOGY AND MANAGEMENT	The Returning Farmland to Forest Program (RFFP) has played an important role in controlling soil erosion, increasing vegetation cover, and transforming rural livelihoods in China. The program may promote vegetation restoration, increase the proportion of households engaged in off-farm labor, and improve forest management, and thus contribute to enhanced forest quality. However, studies of RFFP's …	Both	HB	1	0	0	2014	RFo	Afforestation, ecological restoration	Planting for ecological restoration	China	CHN	Weixi Lisu Autonomous County	national	Chinese government	12 communities	Natural Forest Protection Program (NFPP), Returning Farmland to Forest Program (RFFP)	13435_1	Tradeoffs with agricultural yield or profit	Fuelwood harvesting	Fuelwood consumption requires cutting down trees and shrubs, influencing their distribution as well as forest quality	RFo	Afforestation, ecological restoration	CHN	NA	NA	In poor and less-technologically advanced mountainous regions, approximately 50% of households still rely on firewood and straw for their heating and cooking needs	In poor and less-technologically advanced mountainous regions, approximately 50% of households still rely on firewood and straw for their heating and cooking needs	the government vigorously promoted solar energy projects through cash subsidies, to change the outdated energy structure and thereby protect forests	Chinese government	No effective in households that recieved subsidies. Solar water heater supports were not linked to participation in RFFP. Instead, subsidized solar water heaters were delivered only to communities whose leaders were able to win a competitive application process. In communities that did not obtain these subsidy packages, it was mainly wealthier residents who could afford to install solar water hea…	0	NA	NA	NA
13394	HB	1	Reforestation	Chen, WH; Li, S; Xi, CQ	2021	Spatial Distribution and Influencing Factors of Crop Loss Caused by Wildlife	JOURNAL OF FOREST ECONOMICS	The scope of wildlife has expanded with the implementation of ecological restoration projects. Therefore, the number of conflicts between humans and wildlife in agricultural production has also increased. By studying the spatial distribution and influencing factors of crop losses caused by wildlife, we can understand the distribution of the wildlife population, the effectiveness of ecological res…	Web of Science	AL	0	NA	NA	NA	NA	NA	NA	NA	NA	NA	NA	NA	NA	NA	NA	NA	NA	NA	NA	NA	NA	NA	NA	NA	NA	NA	NA	NA	NA	NA	NA	cant get full access to this article
13332	HB	1	Reforestation	Chizmar, SJ; Parajuli, R; Bardon, R; Cubbage, F	2021	State Cost-Share Programs for Forest Landowners in the Southern United States: A Review	JOURNAL OF FORESTRY	The largest concentration of state-level forest cost-share programs in the United States can be found in the southern states. Since the inception of the first programs in the 1970s, the state-level forest cost-share programs in the US South have acted as models for the rest of the country. Cost-share programs compensate landowners through direct reimbursements to address barriers such as limited …	Both	AL	1	1	0	NA	NA	NA	NA	NA	NA	NA	NA	NA	NA	NA	NA	NA	NA	NA	NA	NA	NA	NA	NA	NA	NA	NA	NA	NA	NA	NA	NA	NA
13305	HB	1	Reforestation	Chukwuone, NA; Amaechina, EC	2021	Factors affecting climate change coping strategies used by smallholder farmers under root crop farming systems in derived savannah ecology zone of Nigeria	ENVIRONMENTAL DEVELOPMENT	The study analyzes factors affecting climate change coping strategies and constraints experienced by smallholder farmers under root crop (cassava and yam) farming systems in derived savannah ecological zone of Nigeria. The study used data collected from 400 farmers selected through a multistage random sampling technique from two States, Ebonyi and Enugu States, in the zone. The factors affecting …	Both	WE	0	NA	NA	NA	NA	NA	NA	NA	NA	NA	NA	NA	NA	NA	NA	NA	NA	NA	NA	NA	NA	NA	NA	NA	NA	NA	NA	NA	NA	NA	NA	Regen ag
13274	MLH	1	Reforestation	Boissiere, M; Atmadja, S; Benmakhlouf, S; Beyessa, M; Kassa, H; Hunde, T; Assefa, F	2020	Developing small-scale bamboo enterprises for livelihoods and environmental restoration in Benishangul-Gumuz Regional State, Ethiopia	INTERNATIONAL FORESTRY REVIEW	We document the perceptions, practices and policy options in managing lowland bamboo [Oxytenanthera abyssinica] in Benishangul Gumuz Regional State (BGRS) in Ethiopia. particularly to enable small-scale enterprises (SSE) to become more active in this field. This region hosts the largest extent of natural bamboo forests in Ethiopia. There is a recent push to realize bamboo's economic and environme…	Both	MLH	1	0	0	2018	AgFo, AFC	bamboo farming	Woodlots, Avoided forest conversion (commodity agriculture)	Ethiopia	ETH	Homosha, Kurmuk, Assosa, Bambassi	district	Ethiopian Environment and Forest Research Institute (EEFRI), INBAR, Swedish International Development Cooperation Agency (SIDA), and United Nations Industrial Development Organization (UNIDO).	Various methods used	REDD+	13274_6	Insecure land tenure	Lack of clear land use rights	From our field observations and interviews with district-level informants, the poor management of lowland bamboo forests in BGRS can be associated with a lack of clarity in forest tenure and use rights.	AgFo, AFC	bamboo farming	ETH	NA	Ethiopia	Bamboo farmers	NA	Accelerate the development of land use planning that takes into account the value of bamboo forests	NA	NA	0	NA	NA	NA
13274	MLH	1	Reforestation	Boissiere, M; Atmadja, S; Benmakhlouf, S; Beyessa, M; Kassa, H; Hunde, T; Assefa, F	2020	Developing small-scale bamboo enterprises for livelihoods and environmental restoration in Benishangul-Gumuz Regional State, Ethiopia	INTERNATIONAL FORESTRY REVIEW	We document the perceptions, practices and policy options in managing lowland bamboo [Oxytenanthera abyssinica] in Benishangul Gumuz Regional State (BGRS) in Ethiopia. particularly to enable small-scale enterprises (SSE) to become more active in this field. This region hosts the largest extent of natural bamboo forests in Ethiopia. There is a recent push to realize bamboo's economic and environme…	Both	MLH	1	0	0	2018	AgFo, AFC	bamboo farming	Woodlots, Avoided forest conversion (commodity agriculture)	Ethiopia	ETH	Homosha, Kurmuk, Assosa, Bambassi	district	Ethiopian Environment and Forest Research Institute (EEFRI), INBAR, Swedish International Development Cooperation Agency (SIDA), and United Nations Industrial Development Organization (UNIDO).	Various methods used	REDD+	13274_5	Lack of laws, policies, or regulations	Lack of regulations or guidelines to support existing laws have prevented effective management of the bamboo resource.	In practice, experts at the national level noted that these legal provisions have not been implemented because detailed regulation and guidelines on how to acquire community rights over forests have not been issued	AgFo, AFC	bamboo farming	ETH	NA	Ethiopia	Bamboo farmers	NA	Accelerate the development of land use planning that takes into account the value of bamboo forests	NA	NA	0	NA	NA	NA
13274	MLH	1	Reforestation	Boissiere, M; Atmadja, S; Benmakhlouf, S; Beyessa, M; Kassa, H; Hunde, T; Assefa, F	2020	Developing small-scale bamboo enterprises for livelihoods and environmental restoration in Benishangul-Gumuz Regional State, Ethiopia	INTERNATIONAL FORESTRY REVIEW	We document the perceptions, practices and policy options in managing lowland bamboo [Oxytenanthera abyssinica] in Benishangul Gumuz Regional State (BGRS) in Ethiopia. particularly to enable small-scale enterprises (SSE) to become more active in this field. This region hosts the largest extent of natural bamboo forests in Ethiopia. There is a recent push to realize bamboo's economic and environme…	Both	MLH	1	0	0	2018	AgFo, AFC	bamboo farming	Woodlots, Avoided forest conversion (commodity agriculture)	Ethiopia	ETH	Homosha, Kurmuk, Assosa, Bambassi	district	Ethiopian Environment and Forest Research Institute (EEFRI), INBAR, Swedish International Development Cooperation Agency (SIDA), and United Nations Industrial Development Organization (UNIDO).	Various methods used	REDD+	13274_4	Lack of information on how to design, begin, or manage the NCS	Low capacity in the forestry sector to manage bamboo	The existing goods and services from bamboo forests and the resulting livelihood benefits have not been adequately captured in regional and national statistics, which are oriented towards sectoral data (e.g., forestry, agriculture, trade, manufacturing). This lack of data is related to the low capacity in the forestry sector to manage bamboo	AgFo, AFC	bamboo farming	ETH	NA	Ethiopia	Bamboo farmers	NA	Accelerate the development of land use planning that takes into account the value of bamboo forests	NA	NA	0	NA	NA	NA
13274	MLH	1	Reforestation	Boissiere, M; Atmadja, S; Benmakhlouf, S; Beyessa, M; Kassa, H; Hunde, T; Assefa, F	2020	Developing small-scale bamboo enterprises for livelihoods and environmental restoration in Benishangul-Gumuz Regional State, Ethiopia	INTERNATIONAL FORESTRY REVIEW	We document the perceptions, practices and policy options in managing lowland bamboo [Oxytenanthera abyssinica] in Benishangul Gumuz Regional State (BGRS) in Ethiopia. particularly to enable small-scale enterprises (SSE) to become more active in this field. This region hosts the largest extent of natural bamboo forests in Ethiopia. There is a recent push to realize bamboo's economic and environme…	Both	MLH	1	0	0	2018	AgFo, AFC	bamboo farming	Woodlots, Avoided forest conversion (commodity agriculture)	Ethiopia	ETH	Homosha, Kurmuk, Assosa, Bambassi	district	Ethiopian Environment and Forest Research Institute (EEFRI), INBAR, Swedish International Development Cooperation Agency (SIDA), and United Nations Industrial Development Organization (UNIDO).	Various methods used	REDD+	13274_3	Lack of or insufficient technical advice or technical support for land managers/operators	Lack of bamboo specific training among foresters	[Small businesses] Most of them have low productivity and income, and limited access to organized markets and credit. They often lack training and they either operate without fixed location or inExperts we interviewedmentioned that furniture makers were not efficiently usingtheir time because they could only access low-quality tools orimported tools that were un-adapted to the specific characteri…	AgFo, AFC	bamboo farming	ETH	NA	Ethiopia	Bamboo farmers	NA	Improve business skills and technical knowledge specific to lowland bamboo	NA	NA	0	NA	NA	NA
13274	MLH	1	Reforestation	Boissiere, M; Atmadja, S; Benmakhlouf, S; Beyessa, M; Kassa, H; Hunde, T; Assefa, F	2020	Developing small-scale bamboo enterprises for livelihoods and environmental restoration in Benishangul-Gumuz Regional State, Ethiopia	INTERNATIONAL FORESTRY REVIEW	We document the perceptions, practices and policy options in managing lowland bamboo [Oxytenanthera abyssinica] in Benishangul Gumuz Regional State (BGRS) in Ethiopia. particularly to enable small-scale enterprises (SSE) to become more active in this field. This region hosts the largest extent of natural bamboo forests in Ethiopia. There is a recent push to realize bamboo's economic and environme…	Both	MLH	1	0	0	2018	AgFo, AFC	bamboo farming	Woodlots, Avoided forest conversion (commodity agriculture)	Ethiopia	ETH	Homosha, Kurmuk, Assosa, Bambassi	district	Ethiopian Environment and Forest Research Institute (EEFRI), INBAR, Swedish International Development Cooperation Agency (SIDA), and United Nations Industrial Development Organization (UNIDO).	Various methods used	REDD+	13274_2	Inadequate/inaccessible markets for outputs	Lack of market-driven opportunities	The livelihood opportunities from lowland bamboo in BGRSis declining with the declining resource base. There are limited business opportunities for bamboo outside of the trade of bamboo culms. There are very few bamboo processing plants in BGRS. Based on our field visit, the single company with industrial tools for bamboo processing ceased to function. Industrial tools provided by bamboo training…	AgFo, AFC	bamboo farming	ETH	NA	Ethiopia	Bamboo farmers	NA	Improve access to finance; improve Infrastructures and market linkages	NA	NA	0	NA	NA	NA
13274	MLH	1	Reforestation	Boissiere, M; Atmadja, S; Benmakhlouf, S; Beyessa, M; Kassa, H; Hunde, T; Assefa, F	2020	Developing small-scale bamboo enterprises for livelihoods and environmental restoration in Benishangul-Gumuz Regional State, Ethiopia	INTERNATIONAL FORESTRY REVIEW	We document the perceptions, practices and policy options in managing lowland bamboo [Oxytenanthera abyssinica] in Benishangul Gumuz Regional State (BGRS) in Ethiopia. particularly to enable small-scale enterprises (SSE) to become more active in this field. This region hosts the largest extent of natural bamboo forests in Ethiopia. There is a recent push to realize bamboo's economic and environme…	Both	MLH	1	0	0	2018	AgFo, AFC	bamboo farming	Woodlots, Avoided forest conversion (commodity agriculture)	Ethiopia	ETH	Homosha, Kurmuk, Assosa, Bambassi	district	Ethiopian Environment and Forest Research Institute (EEFRI), INBAR, Swedish International Development Cooperation Agency (SIDA), and United Nations Industrial Development Organization (UNIDO).	Various methods used	REDD+	13274_1	Disinterest or skepticism of NCS or lack of trust toward NCS promoters	Negative perceptions about bamboo forests	Our interviews with regional-level policymakers regarding landuse, and data on land allocation in BGRS suggested that bamboo forests were seen as less valuable from an economic perspective compared to other landuses. Some workshop participants perceived that the bamboo forests will always be there even without management and conservation, benefit from fire, and – unlike crop production – have lit…	AgFo, AFC	bamboo farming	ETH	NA	Ethiopia	Bamboo farmers	NA	Accelerate the development of land use planning that takes into account the value of bamboo forests	NA	NA	0	NA	NA	NA
13224	HB	2	All	Waryszak P., Gavoille A., Whitt A.A., Kelvin J., Macreadie P.I.	2021	Combining gray and green infrastructure to improve coastal resilience: lessons learnt from hybrid flood defenses	Coastal Engineering Journal	Shoreline erosion and storm tide inundation increasingly threaten coastal populations, infrastructure and economies. Hard infrastructure, known as gray infrastructure (e.g. concrete seawalls), has commonly been used to protect coastal communities but is expensive to build, maintain, and deteriorates coastal vegetation. Green infrastructure (e.g. restored or conserved mangrove and marsh ecosystems…	Scopus	HB	1	1	0	NA	NA	NA	NA	NA	NA	NA	NA	NA	NA	NA	NA	NA	NA	NA	NA	NA	NA	NA	NA	NA	NA	NA	NA	NA	NA	NA	NA	NA
13156	HB	1	Reforestation	Gresh, JM; Courter, JR	2021	In Pursuit of Ecological Forestry: Historical Barriers and Ecosystem Implications	FRONTIERS IN FORESTS AND GLOBAL CHANGE	The global need for ecological forestry is more important today than ever. But despite a century of technical advancements from forestry leaders-especially in North America and Europe-the world's forest ecosystem is declining at a time when carbon levels are rising, and biodiversity is at risk. Unfortunately, even the world's innovation leaders are struggling to change industry practices in their…	Both	AL	1	1	0	NA	NA	NA	NA	NA	NA	NA	NA	NA	NA	NA	NA	NA	NA	NA	NA	NA	NA	NA	NA	NA	NA	NA	NA	NA	NA	NA	NA	NA
13101	HB	2	Reforestation	Fletcher, TI; Scott, CE; Hall, J; Spracklen, DV	2021	The carbon sequestration potential of Scottish native woodland	ENVIRONMENTAL RESEARCH COMMUNICATIONS	Woodland creation sequesters carbon and contributes to climate change mitigation. Most previous assessments of the carbon sequestration of new UK woodlands have focused on tree planting, little is known about the scale of the potential contribution from natural regeneration. We used a Potential for Native Woodland Model to make the first estimate of carbon sequestration by large-scale native wood…	Web of Science	AL	0	NA	NA	NA	NA	NA	NA	NA	NA	NA	NA	NA	NA	NA	NA	NA	NA	NA	NA	NA	NA	NA	NA	NA	NA	NA	NA	NA	NA	NA	NA	biophysical only
13092	AL	1	Reforestation	Kumano, N; Tamura, M; Inoue, T; Yokoki, H	2021	Estimating the cost of coastal adaptation using mangrove forests against sea level rise	COASTAL ENGINEERING JOURNAL	Sea level rise due to climate change poses a serious threat to human populations in coastal areas. In planning possible countermeasures, it is important to consider the potential economic risks and the cost of any proposed adaptation. This paper examines the cost effectiveness of adaptation measures that combine mangrove afforestation (green infrastructure) and dike construction (gray infrastruct…	Both	WE	1	0	0	2020-2100	AWC, CWR	adaptation measures that combine mangrove afforestation (green infrastructure) and dike construction (gray infrastructure)	Avoided mangrove conversion, Mangrove restoration	Australia, Bahamas, Brazil, Cuba, India, Indonesia, Mexico, Papua New Guinea, Philippines, Vietnam.	AUS, BHS, BRA, CUB, IND, IDN, MEX, PNG, PHL, VNM	10 main coutnries but included total of 112 countries and regions where mangrove forests are present along the coastline	national	NA	112 counties and regions where mangrove forests are present along the coastline	NA	13092_1	Lack of information on how to design, begin, or manage the NCS	lack of efficient and economic adaptation measures that combine mangrove afforestation and dike construction	lack of efficient and economic adaptation measures that combine mangrove afforestation and dike construction	AWC, CWR	adaptation measures that combine mangrove afforestation (green infrastructure) and dike construction (gray infrastructure)	AUS, BHS, BRA, CUB, IND, IDN, MEX, PNG, PHL, VNM	NA	NA	coastal residents	NA	coastal regions can be protected more efficiently and economically by employing adaptation measures that combine mangrove afforestation and dike construction in areas considered to be at risk of inundation.	government; NGOs	NA	1	The global benefit/cost ratio for combining dikes and mangrove forests is approximately 1.5 times higher than the ratio for dike-only protection.	NA	there remains limitations that constrain the collection of disclosed cost data and a comprehensive geological distribution for protection and adaptation,
13068	HB	1	Reforestation	Busbridge, S; Clarkson, BD; Wallace, KJ	2021	A tenuous link: Information transfer between urban ecological research and restoration practice	URBAN FORESTRY & URBAN GREENING	Despite a growing theoretical understanding of restoration ecology, this scientific knowledge is not typically well linked to restoration practitioner decision-making. Urban restoration projects are increasing worldwide due to the myriad ecological, social, cultural and economic benefits restored ecosystems provide, but if not linked to ecological theory these projects may not achieve long-term g…	Both	MLH	1	0	0	NA	RFo	Urban forest restoration	Planting for ecological restoration	New Zealand	NZL	Wellington, Hamilton, Auckland, Tauranga, Napier, Christchurch, Invercargill,Nelson, Dunedin, New Plymouth	city	New Zealand Ministry of Business, Innovation and Employment, Rotorua Botanical Society	67 practitioners	People, Cities & Nature program	13068_6	High implementation cost or lack of funding	Lack of labor resources to monitor	As with monitoring (section 4), a lack of resources was reported as an obstacle (18.3 % of respondents), specifically a shortage of workers and finances. This is a common constraint in restoration work and widens the gap between research and implementation (Cabin, 2007). Restora- tion is a long-term process but sustained funding is rare, particularly for monitoring, even though monitoring can ult…	RFo	Urban forest restoration	NZL	NA	New Zealand cities	Urban forest practitioners, researchers	0.183	NA	practitioners	NA	0	NA	NA	NA
13068	HB	1	Reforestation	Busbridge, S; Clarkson, BD; Wallace, KJ	2021	A tenuous link: Information transfer between urban ecological research and restoration practice	URBAN FORESTRY & URBAN GREENING	Despite a growing theoretical understanding of restoration ecology, this scientific knowledge is not typically well linked to restoration practitioner decision-making. Urban restoration projects are increasing worldwide due to the myriad ecological, social, cultural and economic benefits restored ecosystems provide, but if not linked to ecological theory these projects may not achieve long-term g…	Both	MLH	1	0	0	NA	RFo	Urban forest restoration	Planting for ecological restoration	New Zealand	NZL	Wellington, Hamilton, Auckland, Tauranga, Napier, Christchurch, Invercargill,Nelson, Dunedin, New Plymouth	city	New Zealand Ministry of Business, Innovation and Employment, Rotorua Botanical Society	67 practitioners	People, Cities & Nature program	13068_5	Lack of coordination among organizations	Lack of institutional coordination	Some practitioners indicated setbacks are related to poor communication between community restoration groups and city council employees or other involved organisations.	RFo	Urban forest restoration	NZL	NA	New Zealand cities	Urban forest practitioners, researchers	NA	To address this, practitioners could be equipped through multidi- mensional training and/or a link to social science experts, increasing their capacity to successfully navigate the social, economic, and man- agement dimensions of urban restoration (Meli et al., 2019; Nelson et al., 2008). Additionally, providing more guidance on design of plantings that both maintain ecological integrity and supp…	practitioners	NA	0	NA	NA	NA
13068	HB	1	Reforestation	Busbridge, S; Clarkson, BD; Wallace, KJ	2021	A tenuous link: Information transfer between urban ecological research and restoration practice	URBAN FORESTRY & URBAN GREENING	Despite a growing theoretical understanding of restoration ecology, this scientific knowledge is not typically well linked to restoration practitioner decision-making. Urban restoration projects are increasing worldwide due to the myriad ecological, social, cultural and economic benefits restored ecosystems provide, but if not linked to ecological theory these projects may not achieve long-term g…	Both	MLH	1	0	0	NA	RFo	Urban forest restoration	Planting for ecological restoration	New Zealand	NZL	Wellington, Hamilton, Auckland, Tauranga, Napier, Christchurch, Invercargill,Nelson, Dunedin, New Plymouth	city	New Zealand Ministry of Business, Innovation and Employment, Rotorua Botanical Society	67 practitioners	People, Cities & Nature program	13068_4	Interpersonal conflict	Conflicts among stakeholders	Conflict amongst stakeholders such as councils, landowners, contractors, or the public is reported to cause some urban forest restoration project setbacks (11.7 %).	RFo	Urban forest restoration	NZL	NA	New Zealand cities	Urban forest practitioners, researchers	NA	To address this, practitioners could be equipped through multidi- mensional training and/or a link to social science experts, increasing their capacity to successfully navigate the social, economic, and man- agement dimensions of urban restoration (Meli et al., 2019; Nelson et al., 2008). Additionally, providing more guidance on design of plantings that both maintain ecological integrity and supp…	practitioners	NA	0	NA	NA	NA
13068	HB	1	Reforestation	Busbridge, S; Clarkson, BD; Wallace, KJ	2021	A tenuous link: Information transfer between urban ecological research and restoration practice	URBAN FORESTRY & URBAN GREENING	Despite a growing theoretical understanding of restoration ecology, this scientific knowledge is not typically well linked to restoration practitioner decision-making. Urban restoration projects are increasing worldwide due to the myriad ecological, social, cultural and economic benefits restored ecosystems provide, but if not linked to ecological theory these projects may not achieve long-term g…	Both	MLH	1	0	0	NA	RFo	Urban forest restoration	Planting for ecological restoration	New Zealand	NZL	Wellington, Hamilton, Auckland, Tauranga, Napier, Christchurch, Invercargill,Nelson, Dunedin, New Plymouth	city	New Zealand Ministry of Business, Innovation and Employment, Rotorua Botanical Society	67 practitioners	People, Cities & Nature program	13068_3	Interpersonal conflict	Problems with neighboring landowners	problems with neighbouring landowners (e.g. “people cut down and poison the trees we plant in the coastal reserve as they are worried they will block their views”). This highlights the importance of maintaining stakeholder interest and unity - a complex task in densely populated urban contexts.	RFo	Urban forest restoration	NZL	NA	New Zealand cities	Urban forest practitioners, researchers	NA	To address this, practitioners could be equipped through multidi- mensional training and/or a link to social science experts, increasing their capacity to successfully navigate the social, economic, and man- agement dimensions of urban restoration (Meli et al., 2019; Nelson et al., 2008). Additionally, providing more guidance on design of plantings that both maintain ecological integrity and supp…	practitioners	NA	0	NA	NA	NA
13068	HB	1	Reforestation	Busbridge, S; Clarkson, BD; Wallace, KJ	2021	A tenuous link: Information transfer between urban ecological research and restoration practice	URBAN FORESTRY & URBAN GREENING	Despite a growing theoretical understanding of restoration ecology, this scientific knowledge is not typically well linked to restoration practitioner decision-making. Urban restoration projects are increasing worldwide due to the myriad ecological, social, cultural and economic benefits restored ecosystems provide, but if not linked to ecological theory these projects may not achieve long-term g…	Both	MLH	1	0	0	NA	RFo	Urban forest restoration	Planting for ecological restoration	New Zealand	NZL	Wellington, Hamilton, Auckland, Tauranga, Napier, Christchurch, Invercargill,Nelson, Dunedin, New Plymouth	city	New Zealand Ministry of Business, Innovation and Employment, Rotorua Botanical Society	67 practitioners	People, Cities & Nature program	13068_2	High implementation cost or lack of funding	Lack of resources	As with monitoring (section 4), a lack of resources was reported as an obstacle (18.3 % of respondents), specifically a shortage of workers and finances. This is a common constraint in restoration work and widens the gap between research and implementation (Cabin, 2007). Restoration is a long-term process but sustained funding is rare, particularly for monitoring, even though monitoring can ultim…	RFo	Urban forest restoration	NZL	NA	New Zealand cities	Urban forest practitioners	0.183	NA	NA	NA	0	NA	NA	NA
13068	HB	1	Reforestation	Busbridge, S; Clarkson, BD; Wallace, KJ	2021	A tenuous link: Information transfer between urban ecological research and restoration practice	URBAN FORESTRY & URBAN GREENING	Despite a growing theoretical understanding of restoration ecology, this scientific knowledge is not typically well linked to restoration practitioner decision-making. Urban restoration projects are increasing worldwide due to the myriad ecological, social, cultural and economic benefits restored ecosystems provide, but if not linked to ecological theory these projects may not achieve long-term g…	Both	MLH	1	0	0	NA	RFo	Urban forest restoration	Planting for ecological restoration	New Zealand	NZL	Wellington, Hamilton, Auckland, Tauranga, Napier, Christchurch, Invercargill,Nelson, Dunedin, New Plymouth	city	New Zealand Ministry of Business, Innovation and Employment, Rotorua Botanical Society	67 practitioners	People, Cities & Nature program	13068_1	Lack of or insufficient technical advice or technical support for land managers/operators	Lack of support	Most practitioners (65 %) said they need additional support. Of these, almost half would like more restoration information or training (46.9 %). Specifically: standards for monitoring and reporting the results, development of a restoration plan, successional (i.e. enrichment) planting, the latest science and innovations, and best-practice methods in general.	RFo	Urban forest restoration	NZL	NA	New Zealand cities	Urban forest practitioners	0.65	Improving access to restoration information can be done by providing more direct interactions with scientists (Seavy and Howell, 2010), employing boundary spanners to facilitate knowledge transfer, and/or synthesizing research findings into an easily accessible synopsis written in plain language (Anderson, 2014). Research syntheses have been ranked by practitioners as the most important source of…	Scientists; practitioners	NA	0	NA	NA	NA
13015	MLH	2	Reforestation	Benites, RMA; Guerra, A; Reis, LK; Ferreira, BHD; Borges, FLG; Ferreira, IJK; Abrahao, M; Garcia, LC	2020	Nucleario, cardboard, or manual crowning: which maintenance technique is most cost-effective in tree seedling survival establishment?	JOURNAL OF ENVIRONMENTAL MANAGEMENT	In ecological restoration, one of the main challenges is to develop new methods, techniques, and incentives that both favour and reduce maintenance costs in restoration projects. Besides, post-planting maintenance is often neglected hampering seedling survival over time owing to alien grasses, which compete strongly with native plants for resources. To solve these issues, recently, an innovative …	Web of Science	WE	0	NA	NA	NA	NA	NA	NA	NA	NA	NA	NA	NA	NA	NA	NA	NA	NA	NA	NA	NA	NA	NA	NA	NA	NA	NA	NA	NA	NA	NA	NA	NA
12981	WE	1	Reforestation	von Kleist, K; Herbohn, J; Baynes, J; Gregorio, N	2021	How improved governance can help achieve the biodiversity conservation goals of the Philippine National Greening Program	LAND USE POLICY	The Philippine National Greening Program (NGP) is a Forest and Landscape Restoration (FLR) initiative designed to increase forest cover on degraded lands for poverty reduction, food security, biodiversity conservation, and climate change mitigation. Despite the inclusion of an explicit biodiversity objective in the NGP, the Philippine government is struggling to implement projects that explicitly…	Both	MLH	1	0	0	2016-2017	RFo	Planting projects focused on biodiversity	Planting for ecological restoration	Philippines	PHL	Philippines	national	Department of Environment and Natural Resources(DENR) of the Philippine government, Philippine Council for Agriculture, Forestry and Natural Resources Research and Development	14 interviewees with key stakeholders in private industry, NGOs, acadmia, people's organizations, and government	Philippine National Greening Program	12981_1	Ineffective laws, policies, or regulations	no distinction between production and protection zones	clear distinctions between production and protection areas plantedunder the NGP. While designations appear on paper, there is very littletangible difference in the implementation strategies between thesemanagement zones (Table 4). Exotic species are commonly planted in protection zones. Restrictions on harvesting in these zones make it unlikely that these trees will be harvested. On the other han…	RFo	Planting projects focused on biodiversity	PHL	NA	Philippines	NA	NA	First, improve spatial planning to link strategicplanting activities with intended outcomes in different land managementunits. Second, replicate examples of stakeholderinvolvement and trust-building modeled on top-down: bottom-upengagement. Third, develop specific governancestructures to guide practitioners in implementing tailored planting regimescapable of attaining biodiversity outcomes. Forth…	NA	NA	0	NA	NA	NA
12981	WE	1	Reforestation	von Kleist, K; Herbohn, J; Baynes, J; Gregorio, N	2021	How improved governance can help achieve the biodiversity conservation goals of the Philippine National Greening Program	LAND USE POLICY	The Philippine National Greening Program (NGP) is a Forest and Landscape Restoration (FLR) initiative designed to increase forest cover on degraded lands for poverty reduction, food security, biodiversity conservation, and climate change mitigation. Despite the inclusion of an explicit biodiversity objective in the NGP, the Philippine government is struggling to implement projects that explicitly…	Both	MLH	1	0	0	2016-2017	RFo	Planting projects focused on biodiversity	Planting for ecological restoration	Philippines	PHL	Philippines	national	Department of Environment and Natural Resources(DENR) of the Philippine government, Philippine Council for Agriculture, Forestry and Natural Resources Research and Development	14 interviewees with key stakeholders in private industry, NGOs, acadmia, people's organizations, and government	Philippine National Greening Program	12981_2	Inadequate planning or management	Inadequate planning and management	Previous reforestation programs in the Philippines have also faltered because of inadequate planning and management in concert with pressures to reach imposing targets. For example, overambitious planting targets during the implementation of Forestry Sector Projects (1987 to 2001) meant that nursery contractors could not allocate the necessary time to raise seedlings to specified out-planting hei…	RFo	Planting projects focused on biodiversity	PHL	NA	Philippines	NA	NA	First, improve spatial planning to link strategicplanting activities with intended outcomes in different land managementunits. Second, replicate examples of stakeholderinvolvement and trust-building modeled on top-down: bottom-upengagement. Third, develop specific governancestructures to guide practitioners in implementing tailored planting regimescapable of attaining biodiversity outcomes. Forth…	NA	NA	0	NA	NA	NA
12981	WE	1	Reforestation	von Kleist, K; Herbohn, J; Baynes, J; Gregorio, N	2021	How improved governance can help achieve the biodiversity conservation goals of the Philippine National Greening Program	LAND USE POLICY	The Philippine National Greening Program (NGP) is a Forest and Landscape Restoration (FLR) initiative designed to increase forest cover on degraded lands for poverty reduction, food security, biodiversity conservation, and climate change mitigation. Despite the inclusion of an explicit biodiversity objective in the NGP, the Philippine government is struggling to implement projects that explicitly…	Both	MLH	1	0	0	2016-2017	RFo	Planting projects focused on biodiversity	Planting for ecological restoration	Philippines	PHL	Philippines	national	Department of Environment and Natural Resources(DENR) of the Philippine government, Philippine Council for Agriculture, Forestry and Natural Resources Research and Development	14 interviewees with key stakeholders in private industry, NGOs, acadmia, people's organizations, and government	Philippine National Greening Program	12981_3	Inadequate planning or management	a failure to follow sound ecological principles	Our informants remarked that sound forestry practices are often not used in NGP plantings. Examples include planting in the wrong season when success was unlikely, little care given to match species with sitespecific conditions, and no regard given to the functional roles of species in the regenerating forest. In short, NGP projects are implemented without adhering to well-known best-practice pla…	RFo	Planting projects focused on biodiversity	PHL	NA	Philippines	DENR officers, reforestation sector, Philippines government	NA	First, improve spatial planning to link strategicplanting activities with intended outcomes in different land managementunits. Second, replicate examples of stakeholderinvolvement and trust-building modeled on top-down: bottom-upengagement. Third, develop specific governancestructures to guide practitioners in implementing tailored planting regimescapable of attaining biodiversity outcomes. Forth…	NA	NA	0	NA	NA	NA
12981	WE	1	Reforestation	von Kleist, K; Herbohn, J; Baynes, J; Gregorio, N	2021	How improved governance can help achieve the biodiversity conservation goals of the Philippine National Greening Program	LAND USE POLICY	The Philippine National Greening Program (NGP) is a Forest and Landscape Restoration (FLR) initiative designed to increase forest cover on degraded lands for poverty reduction, food security, biodiversity conservation, and climate change mitigation. Despite the inclusion of an explicit biodiversity objective in the NGP, the Philippine government is struggling to implement projects that explicitly…	Both	MLH	1	0	0	2016-2017	RFo	Planting projects focused on biodiversity	Planting for ecological restoration	Philippines	PHL	Philippines	national	Department of Environment and Natural Resources(DENR) of the Philippine government, Philippine Council for Agriculture, Forestry and Natural Resources Research and Development	14 interviewees with key stakeholders in private industry, NGOs, acadmia, people's organizations, and government	Philippine National Greening Program	12981_4	Disinterest or skepticism of NCS or lack of trust toward NCS promoters	Distrust and lack of confidence between collaborating parties	Both DENR staff and PO presidents voiced frustrations with the NGP. Some DENR personnel lamented the lack of a sense of responsibility onthe part of the POs, with comments such as ‘POs are good only if there’smoney. Some POs, once the money is gone, they won’t [make the] sacrificefor their own land’ [R3]. Several of our NGO, academic, and agency informantscommented that supporting community livel…	RFo	Planting projects focused on biodiversity	PHL	NA	Philippines	DENR officers, People's Organizations (POs)	NA	First, improve spatial planning to link strategicplanting activities with intended outcomes in different land managementunits. Second, replicate examples of stakeholderinvolvement and trust-building modeled on top-down: bottom-upengagement. Third, develop specific governancestructures to guide practitioners in implementing tailored planting regimescapable of attaining biodiversity outcomes. Forth…	NA	NA	0	NA	NA	NA
12981	WE	1	Reforestation	von Kleist, K; Herbohn, J; Baynes, J; Gregorio, N	2021	How improved governance can help achieve the biodiversity conservation goals of the Philippine National Greening Program	LAND USE POLICY	The Philippine National Greening Program (NGP) is a Forest and Landscape Restoration (FLR) initiative designed to increase forest cover on degraded lands for poverty reduction, food security, biodiversity conservation, and climate change mitigation. Despite the inclusion of an explicit biodiversity objective in the NGP, the Philippine government is struggling to implement projects that explicitly…	Both	MLH	1	0	0	2016-2017	RFo	Planting projects focused on biodiversity	Planting for ecological restoration	Philippines	PHL	Philippines	national	Department of Environment and Natural Resources(DENR) of the Philippine government, Philippine Council for Agriculture, Forestry and Natural Resources Research and Development	14 interviewees with key stakeholders in private industry, NGOs, acadmia, people's organizations, and government	Philippine National Greening Program	12981_5	Ineffective laws, policies, or regulations	Restrictive regulations	Current regulations restricting the harvest of native species appears to reduce the ability of the NGP to encourage planting of native species to address biodiversity loss and decline. Academic and communitybased respondents reported that strict policies govern the harvest of native trees in the Philippines. The related administrative and financial difficulties to obtain harvest permits hinders t…	RFo	Planting projects focused on biodiversity	PHL	NA	Philippines	NA	NA	First, improve spatial planning to link strategicplanting activities with intended outcomes in different land managementunits. Second, replicate examples of stakeholderinvolvement and trust-building modeled on top-down: bottom-upengagement. Third, develop specific governancestructures to guide practitioners in implementing tailored planting regimescapable of attaining biodiversity outcomes. Forth…	NA	NA	0	NA	NA	NA
12981	WE	1	Reforestation	von Kleist, K; Herbohn, J; Baynes, J; Gregorio, N	2021	How improved governance can help achieve the biodiversity conservation goals of the Philippine National Greening Program	LAND USE POLICY	The Philippine National Greening Program (NGP) is a Forest and Landscape Restoration (FLR) initiative designed to increase forest cover on degraded lands for poverty reduction, food security, biodiversity conservation, and climate change mitigation. Despite the inclusion of an explicit biodiversity objective in the NGP, the Philippine government is struggling to implement projects that explicitly…	Both	MLH	1	0	0	2016-2017	RFo	Planting projects focused on biodiversity	Planting for ecological restoration	Philippines	PHL	Philippines	national	Department of Environment and Natural Resources(DENR) of the Philippine government, Philippine Council for Agriculture, Forestry and Natural Resources Research and Development	14 interviewees with key stakeholders in private industry, NGOs, acadmia, people's organizations, and government	Philippine National Greening Program	12981_6	Insecure land tenure	Insecure land tenure rights	Additionally, the DENR’s ability to revoke tenure rights of CBFM leases and thereby regain control of the land undermines a community’s sense of ownership of a planting (Baynes et al., 2015). As such, communities are not confident in their ability to materially benefit from trees they plant and maintain. These program shortcomings culminate in communities failing to tend plantings once the paymen…	RFo	Planting projects focused on biodiversity	PHL	NA	Philippines	DENR officers, People's Organizations (POs)	NA	First, improve spatial planning to link strategicplanting activities with intended outcomes in different land managementunits. Second, replicate examples of stakeholderinvolvement and trust-building modeled on top-down: bottom-upengagement. Third, develop specific governancestructures to guide practitioners in implementing tailored planting regimescapable of attaining biodiversity outcomes. Forth…	NA	NA	0	NA	NA	NA
12981	WE	1	Reforestation	von Kleist, K; Herbohn, J; Baynes, J; Gregorio, N	2021	How improved governance can help achieve the biodiversity conservation goals of the Philippine National Greening Program	LAND USE POLICY	The Philippine National Greening Program (NGP) is a Forest and Landscape Restoration (FLR) initiative designed to increase forest cover on degraded lands for poverty reduction, food security, biodiversity conservation, and climate change mitigation. Despite the inclusion of an explicit biodiversity objective in the NGP, the Philippine government is struggling to implement projects that explicitly…	Both	MLH	1	0	0	2016-2017	RFo	Planting projects focused on biodiversity	Planting for ecological restoration	Philippines	PHL	Philippines	national	Department of Environment and Natural Resources(DENR) of the Philippine government, Philippine Council for Agriculture, Forestry and Natural Resources Research and Development	14 interviewees with key stakeholders in private industry, NGOs, acadmia, people's organizations, and government	Philippine National Greening Program	12981_7	Lack of or insufficient technical advice or technical support for land managers/operators	Lack of technical skills	Over the course of the interviews and other investigations it became apparent that the DENR lacks the technical skills to build the capacity of local nursery operators and communities to identify additional locally- occurring species, test their suitability for different site conditions, and then develop appropriate propagation techniques	RFo	Planting projects focused on biodiversity	PHL	NA	Philippines	DENR officers	NA	First, improve spatial planning to link strategicplanting activities with intended outcomes in different land managementunits. Second, replicate examples of stakeholderinvolvement and trust-building modeled on top-down: bottom-upengagement. Third, develop specific governancestructures to guide practitioners in implementing tailored planting regimescapable of attaining biodiversity outcomes. Forth…	NA	NA	0	NA	NA	NA
12981	WE	1	Reforestation	von Kleist, K; Herbohn, J; Baynes, J; Gregorio, N	2021	How improved governance can help achieve the biodiversity conservation goals of the Philippine National Greening Program	LAND USE POLICY	The Philippine National Greening Program (NGP) is a Forest and Landscape Restoration (FLR) initiative designed to increase forest cover on degraded lands for poverty reduction, food security, biodiversity conservation, and climate change mitigation. Despite the inclusion of an explicit biodiversity objective in the NGP, the Philippine government is struggling to implement projects that explicitly…	Both	MLH	1	0	0	2016-2017	RFo	Planting projects focused on biodiversity	Planting for ecological restoration	Philippines	PHL	Philippines	national	Department of Environment and Natural Resources(DENR) of the Philippine government, Philippine Council for Agriculture, Forestry and Natural Resources Research and Development	14 interviewees with key stakeholders in private industry, NGOs, acadmia, people's organizations, and government	Philippine National Greening Program	12981_8	Lack of or insufficient technical advice or technical support for land managers/operators	a need for capacity building and information sharing	Another common thread in the poor planning, management, andimplementation theme was that all parties (i.e., planners, oversightpersonnel, and implementers) could benefit from capacity building.Respondents identified the need for training in specific skills such as treeidentification, plus broader initiatives including more demonstrationplots to help instruct community members and improve awarenes…	RFo	Planting projects focused on biodiversity	PHL	NA	Philippines	planners, oversight personnel, and implementers	NA	First, improve spatial planning to link strategicplanting activities with intended outcomes in different land managementunits. Second, replicate examples of stakeholderinvolvement and trust-building modeled on top-down: bottom-upengagement. Third, develop specific governancestructures to guide practitioners in implementing tailored planting regimescapable of attaining biodiversity outcomes. Forth…	NA	NA	0	NA	NA	NA
12981	WE	1	Reforestation	von Kleist, K; Herbohn, J; Baynes, J; Gregorio, N	2021	How improved governance can help achieve the biodiversity conservation goals of the Philippine National Greening Program	LAND USE POLICY	The Philippine National Greening Program (NGP) is a Forest and Landscape Restoration (FLR) initiative designed to increase forest cover on degraded lands for poverty reduction, food security, biodiversity conservation, and climate change mitigation. Despite the inclusion of an explicit biodiversity objective in the NGP, the Philippine government is struggling to implement projects that explicitly…	Both	MLH	1	0	0	2016-2017	RFo	Planting projects focused on biodiversity	Planting for ecological restoration	Philippines	PHL	Philippines	national	Department of Environment and Natural Resources(DENR) of the Philippine government, Philippine Council for Agriculture, Forestry and Natural Resources Research and Development	14 interviewees with key stakeholders in private industry, NGOs, acadmia, people's organizations, and government	Philippine National Greening Program	12981_9	Other negative side effects	A focus on meeting planting targets	Meeting production targets limits the time personnel can devote toimproving the diversity of NGP plantings. The nursery managers weinterviewed said they were willing but unable to propagate more speciesbecause their staff were preoccupied with meeting production targets.They noted there was little time to spare and no funding to hire additionalstaff to seek new planting materials. As a consequenc…	RFo	Planting projects focused on biodiversity	PHL	NA	Philippines	Nursery managers, DENR officers	NA	First, improve spatial planning to link strategicplanting activities with intended outcomes in different land managementunits. Second, replicate examples of stakeholderinvolvement and trust-building modeled on top-down: bottom-upengagement. Third, develop specific governancestructures to guide practitioners in implementing tailored planting regimescapable of attaining biodiversity outcomes. Forth…	NA	NA	0	NA	NA	NA
12977	MLH	2	Reforestation	Diaz-Garcia, JM; Lopez-Barrera, F; Pineda, E; Toledo-Aceves, T; Andresen, E	2020	Comparing the success of active and passive restoration in a tropical cloud forest landscape: A multi-taxa fauna approach	PLOS ONE	Tropical forest restoration initiatives are becoming more frequent worldwide in an effort to mitigate biodiversity loss and ecosystems degradation. However, there is little consensus on whether an active or a passive restoration strategy is more successful for recovering biodiversity because few studies make adequate comparisons. Furthermore, studies on animal responses to restoration are scarce …	Both	MLH	0	NA	NA	NA	NA	NA	NA	NA	NA	NA	NA	NA	NA	NA	NA	NA	NA	NA	NA	NA	NA	NA	NA	NA	NA	NA	NA	NA	NA	NA	NA	Biophysical
12976	AL	1	Reforestation	Yang, HB; Lupi, F; Zhang, JD; Liu, JG	2020	Hidden cost of conservation: A demonstration using losses from human-wildlife conflicts under a payments for ecosystem services program	ECOLOGICAL ECONOMICS	As global efforts to protect ecosystems expand, there is increasing concern about conservation costs borne by rural communities. To date, these costs have often been narrowly estimated in terms of foregone livelihood opportunities directly caused by conservation, while unintended human burdens that accrue with ecological gains from conservation are often ignored. As a first attempt to quantify th…	Both	AL	1	0	0	2015	RFo	Afforestation PES	Planting for ecological restoration	China	CHN	Wolong Nature Reserve	reserve	Chinese government	245 households, 423 cropland parcels	China’s Grain-to-Green Program (GTGP)	12976_2	Human-wildlife conflict	lack of compensation for crop damage	In Wolong, our survey shows that of all the cropland that experienced crop damage by wildlife, only 2 % received compensation because of the lack of necessary funds to handle all the cases.	RFo	Afforestation PES	CHN	In Wolong, our survey shows that of all the cropland that experienced crop damage by wildlife, only 2 % received compensation	NA	participating farmers	NA	Therefore, other complementary measures such as preventative strategies and systematic land-use planning should be jointly considered to mitigate wildlife damage under circumstances like Wolong (Bulte and Rondeau, 2005; Gross et al., 2016). For example, given the relatively small size of the remaining cropland area in Wolong (<0.15 % of the whole reserve), establishing fences around the remaining…	Wolong	NA	0	NA	NA	NA
12976	AL	1	Reforestation	Yang, HB; Lupi, F; Zhang, JD; Liu, JG	2020	Hidden cost of conservation: A demonstration using losses from human-wildlife conflicts under a payments for ecosystem services program	ECOLOGICAL ECONOMICS	As global efforts to protect ecosystems expand, there is increasing concern about conservation costs borne by rural communities. To date, these costs have often been narrowly estimated in terms of foregone livelihood opportunities directly caused by conservation, while unintended human burdens that accrue with ecological gains from conservation are often ignored. As a first attempt to quantify th…	Both	AL	1	0	0	2015	RFo	Afforestation PES	Planting for ecological restoration	China	CHN	Wolong Nature Reserve	reserve	Chinese government	245 households, 423 cropland parcels	China’s Grain-to-Green Program (GTGP)	12976_1	High implementation cost or lack of funding	human-wildlife conflict	We found that GTGP afforestation was responsible for 64 % of the crop damage by wildlife on remaining cropland, a cost worth 27 % of GTGP’s total payment to farmers. Our study highlights that the conservation cost to communities through influencing human-wildlife conflicts can be substantial	RFo	Afforestation PES	CHN	had there been no GTGP afforestation, the overall crop damage on remaining cropland would be 64 % less. For corn, potato, and cabbage, the crop damage would be 63 %, 74 %, and 40 % less respectively if GTGP were not implemented.	GTGP projects	participating farmers	NA	To mitigate these negative impacts, integrated management strategies should be considered. So far, compensating households that experienced wildlife damage (including crop damage and livestock predation by wildlife) has been a common mitigation strategy	NA	However, previous studies indicate that the use of compensation schemes has mixed results due to issues such as inefficient governance (e.g., corruption) and shortage of necessary resources (e.g., financial and human resource to handle all cases)	0	NA	NA	NA
12911	MLH	2	Reforestation	Collings, D	2020	A review of UK greenhouse gas emissions from recent built-environment projects	PROCEEDINGS OF THE INSTITUTION OF CIVIL ENGINEERS-CIVIL ENGINEERING	The greenhouse gas emissions of a range of current and recent built-environment projects in the UK and internationally were studied to give a benchmark of current levels and to identify where improvements could be made. A top-down and bottom-up approach was used, considering published data on projects over 1 pound billion and database estimates for smaller projects and individual structures. In t…	Both	AL	0	NA	NA	NA	NA	NA	NA	NA	NA	NA	NA	NA	NA	NA	NA	NA	NA	NA	NA	NA	NA	NA	NA	NA	NA	NA	NA	NA	NA	NA	NA	no NCS, built environment
12891	HB	1	Reforestation	Horvathova, E; Badura, T; Duchkova, H	2021	The value of the shading function of urban trees: A replacement cost approach	URBAN FORESTRY & URBAN GREENING	Cooling is one of the most important benefits of street trees, yet city planners lack estimates of the value of this benefit. Estimation of the value of the cooling effect could help to strengthen the case for investment in a tree cover as a part of the urban infrastructure for climate change adaptation. This article aims to address this research gap by presenting a novel application of a replace…	Both	MLH	0	NA	NA	NA	NA	NA	NA	NA	NA	NA	NA	NA	NA	NA	NA	NA	NA	NA	NA	NA	NA	NA	NA	NA	NA	NA	NA	NA	NA	NA	NA	Does not include relevant NCS
12884	WE	1	Reforestation	Philipson, CD; Cutler, MEJ; Brodrick, PG; Asner, GP; Boyd, DS; Costa, PM; Fiddes, J; Foody, GM; van der Heijden, GMF; Ledo, A; Lincoln, PR; Margrove, JA; Martin, RE; Milne, S; Pinard, MA; Reynolds, G; Snoep, M; Tangki, H; Wai, YS; Wheeler, CE; Burslem, DFRP	2020	Active restoration accelerates the carbon recovery of human-modified tropical forests	SCIENCE	More than half of all tropical forests are degraded by human impacts, leaving them threatened with conversion to agricultural plantations and risking substantial biodiversity and carbon losses. Restoration could accelerate recovery of aboveground carbon density (ACD), but adoption of restoration is constrained by cost and uncertainties over effectiveness. We report a long-term comparison of ACD r…	Both	AL	1	0	0	2016	RFo	active restoration, natural regeneration	Natural forest regrowth, Planting for ecological restoration	Malaysia	MYS	Sabah	state	NA	257 forest plots	NA	12884_3	Time lag in benefits	long time-frame for achieving goals	These values suggest that the reduction in ACD associated with a single logging event would be recovered to the ACD of unlogged forest (mean of 203 Mg ha−1) (Fig. 1 and fig. S2) (95% CI: 157 to 247) through natural regeneration after ~60 years, but that this could be reduced to 40 years if restoration treatments are applied.	RFo	natural regeneration	MYS	NA	NA	NA	NA	active restoration	NA	this could be reduced to 40 years if restoration treatments are applied	1	enrichment planting of lowland forest in Sabah costs ~$1500 to $2500 ha−1 over the implementation period, consistent with estimates of restoration costs for other tropical forests globally (table S1). Carbon offset schemes could provide a potential financing mechanism for these restoration costs, but evidence of restoration treatment efficacy with respect to ACD recovery in degraded forests exist…	NA	NA
12884	WE	1	Reforestation	Philipson, CD; Cutler, MEJ; Brodrick, PG; Asner, GP; Boyd, DS; Costa, PM; Fiddes, J; Foody, GM; van der Heijden, GMF; Ledo, A; Lincoln, PR; Margrove, JA; Martin, RE; Milne, S; Pinard, MA; Reynolds, G; Snoep, M; Tangki, H; Wai, YS; Wheeler, CE; Burslem, DFRP	2020	Active restoration accelerates the carbon recovery of human-modified tropical forests	SCIENCE	More than half of all tropical forests are degraded by human impacts, leaving them threatened with conversion to agricultural plantations and risking substantial biodiversity and carbon losses. Restoration could accelerate recovery of aboveground carbon density (ACD), but adoption of restoration is constrained by cost and uncertainties over effectiveness. We report a long-term comparison of ACD r…	Both	AL	1	0	0	2016	RFo	active restoration, natural regeneration	Natural forest regrowth, Planting for ecological restoration	Malaysia	MYS	Sabah	state	NA	257 forest plots	NA	12884_2	Inadequate prices for ecosystem services or biodiversity conservation	insufficiently priced carbon markets	Accounting for variation in ACD recovery rates suggests that implementing restoration uniformly across the logged forest landscape would require carbon prices 2- to 10-fold greater than those that currently exist in the voluntary carbon market (Fig. 3).	RFo	active restoration	MYS	NA	NA	NA	NA	higher carbon prices	NA	Independent reports suggest that carbon prices in the range of $40 to $80 per tCO2 e by 2020 are required to fulfill the obligations of signatories to the Paris Climate Agreement for maintaining a global temperature rise of less than 2°C (22), and a value in this range would be sufficient to offset the costs of tropical forest restoration in our model	1	Independent reports suggest that carbon prices in the range of $40 to $80 per tCO2 e by 2020 are required to fulfill the obligations of signatories to the Paris Climate Agreement for maintaining a global temperature rise of less than 2°C (22), and a value in this range would be sufficient to offset the costs of tropical forest restoration in our model	NA	NA
12884	WE	1	Reforestation	Philipson, CD; Cutler, MEJ; Brodrick, PG; Asner, GP; Boyd, DS; Costa, PM; Fiddes, J; Foody, GM; van der Heijden, GMF; Ledo, A; Lincoln, PR; Margrove, JA; Martin, RE; Milne, S; Pinard, MA; Reynolds, G; Snoep, M; Tangki, H; Wai, YS; Wheeler, CE; Burslem, DFRP	2020	Active restoration accelerates the carbon recovery of human-modified tropical forests	SCIENCE	More than half of all tropical forests are degraded by human impacts, leaving them threatened with conversion to agricultural plantations and risking substantial biodiversity and carbon losses. Restoration could accelerate recovery of aboveground carbon density (ACD), but adoption of restoration is constrained by cost and uncertainties over effectiveness. We report a long-term comparison of ACD r…	Both	AL	1	0	0	2016	RFo	active restoration, natural regeneration	Natural forest regrowth, Planting for ecological restoration	Malaysia	MYS	Sabah	state	NA	257 forest plots	NA	12884_1	Lack of information about on-site benefits or co-benefits	lack of baseline data	carbon stocks in degraded tropical forests can recover, particularly if accelerated by active restoration and if financial compensation mechanisms encourage avoided deforestation projects. However, these mechanisms require verification of aboveground carbon density (ACD) baseline values and recovery rates (11), which are currently lacking.	RFo	active restoration	MYS	NA	tropical forests	NA	NA	Here, we report estimates of the response of ACD accumulation rates to active restoration using a combination of climber cutting and enrichment planting in a logged tropical forest over decadal time scales	researchers	The breakeven carbon price can be estimated for any combination of ACD accumulation rate attributable to restoration and restoration costs for a specific set of economic assumptions (Fig. 4).	0	NA	NA	NA
12755	HB	1	Reforestation	Coleman, KJ; Butler, WH; Stern, MJ; Beck, SL	2021	They're Constantly Cycling Through: Lessons about Turnover and Collaborative Forest Planning	JOURNAL OF FORESTRY	Within forest planning and management, collaboration has becoming increasingly widespread. Many collaborative projects take place over long time periods, and thus personnel turnover is inevitable within these groups. Scholars from the fields of business and organizational science have long studied strategies that organizations can use to prepare for and address turnover successfully. We draw from…	Both	AL	0	NA	NA	NA	NA	NA	NA	NA	NA	NA	NA	NA	NA	NA	NA	NA	NA	NA	NA	NA	NA	NA	NA	NA	NA	NA	NA	NA	NA	NA	NA	forest fire mitigation not included in our NCSs
12752	HB	1	Reforestation	Regan, CM; Connor, JD; Summers, DM; Settre, C; O'Connor, PJ; Cavagnaro, TR	2020	The influence of crediting and permanence periods on Australian forest-based carbon offset supply	LAND USE POLICY	Governments globally are developing increasingly ambitious carbon emissions reduction schemes that include significant emissions offset credits for forest-based carbon sequestration. Such strategies can present significant challenges in highly modified and intensively farmed regions where forest land use opportunity and establishment costs are high. This article evaluates the economics of land-us…	Both	WE	1	0	0	2015/2016	RFo	environmental and Mallee monoculture plantings	Reforestation to monoculture plantations	Australia	AUS	the state of South Australia	state	NA	the southern portion of the state of South Australia	Australian Emissions Reduction Fund (ERF)	12752_1	Inadequate prices for ecosystem services or biodiversity conservation	need for carbon crediting policy to fully compensate landholders for temporal opportunity costs associated with land-use change away from agriculture in intensively farmed regions	economic	RFo	environmental and Mallee monoculture plantings	AUS	NA	NA	landholders	NA	Under ERF parameters the first economically viable revegetation options occur at $42 tCO2e−1, however, we found a 69 percent reduction in economically viable supply at a carbon price of $50 tCO2e−1.	government	Using currently mandated ERF 25-year crediting period, about two thirds less supply at $50 t CO2e−1 is estimated compared to the estimate resulting from 100-year carbon sequestration crediting period. With assumptions of equal crediting and permanency periods, 157 Mt CO2e of abatement would be available in the 100 years from 2020, approximately 6 percent of the state of South Australia’s emission…	1	a carbon price of $50 tCO2e−1	NA	NA
12698	MLH	2	Reforestation	Foster, DE; Battles, JJ; Collins, BM; York, RA; Stephens, SL	2020	Potential wildfire and carbon stability in frequent-fire forests in the Sierra Nevada: trade-offs from a long-term study	ECOSPHERE	Forests are the largest terrestrial carbon stock, and disturbance regimes can have large effects on the structure and function of forests. Many dry temperate forests in the western United States are adapted to a regime of frequent, low-to-moderate severity fire. The disruption of this disturbance regime over the last century has shifted forest conditions, making them more susceptible to high-seve…	Both	AL	0	NA	NA	NA	NA	NA	NA	NA	NA	NA	NA	NA	NA	NA	NA	NA	NA	NA	NA	NA	NA	NA	NA	NA	NA	NA	NA	NA	NA	NA	NA	biophysical only, fire mitigation
12666	AL	2	Reforestation	Kankaanhuhta, V; Packalen, T; Vaatainen, K	2021	Digital Transformation of Forest Services in Finland-A Case Study for Improving Business Processes	FORESTS	This case study introduces an innovation and development concept for agile software tools for the improvement of the productivity and customer experience of forest services. This need was recognized in the context of the opening of forest data and the development of service platforms for a forest-based bioeconomy in Finland. The forest services that were studied covered a continuum from a single …	Web of Science	AL	0	NA	NA	NA	NA	NA	NA	NA	NA	NA	NA	NA	NA	NA	NA	NA	NA	NA	NA	NA	NA	NA	NA	NA	NA	NA	NA	NA	NA	NA	NA	forestry, not climate-smart forestry
12582	MLH	1	Reforestation	Cao, JJ; Wei, C; Adamowski, JF; Zhou, JJ; Liu, CF; Zhu, GF; Dong, XG; Zhang, XF; Zhao, HJ; Feng, Q	2020	Could arid and semi-arid abandoned lands prove ecologically or economically valuable if they afford greater soil organic carbon storage than afforested lands in China's Loess Plateau?	LAND USE POLICY	As in the rest of the world, China assumed afforestation was an effective means of helping to mitigate the negative impacts of global warming, soil erosion and soil degradation, and returned large areas of farmland to woodland. At the same time, due to industrialization and urbanization, large tracts of arable land were abandoned, especially on the Loess Plateau. To explore which land use type ha…	Both	HB	0	NA	NA	NA	NA	NA	NA	NA	NA	NA	NA	NA	NA	NA	NA	NA	NA	NA	NA	NA	NA	NA	NA	NA	NA	NA	NA	NA	NA	NA	NA	No contraints relevant to focus NCS pathway
12567	HB	1	All	Wijsman K., Novem Auyeung D.S., Brashear P., Branco B.F., Graziano K., Groffman P.M., Cheng H., Corbett D.	2021	Operationalizing resilience: co-creating a framework to monitor hard, natural, and nature-based shoreline features in new york state	Ecology and Society	There is growing interest in the application of nature-based solutions to adapt to climate change and promote resilience, yet barriers exist to their implementation. These include a perceived lack of evidence of their functioning in comparison to conventional solutions and an inability for existing design, policy, and assessment processes to capture the multiple benefits of these solutions. Posit…	Scopus	MLH	1	0	0	2017-2018	AWC, CWR	Shoreline Management, implementation of natural and natural-based features (NNBF)	NA	United States	USA	Hudson Valley, Long Island, New York City, Great Lakes	region	Department ofEnvironmental Conservation (NYSDEC), Department of State (NYSDOS), New York State Energy Research & Development Authority (NYSERDA)	Multiple stakeholders involved with shoreline management in technical working groups, including shoreline property owners, potential permittees, NGOs, researchers/academics, county soil and water conservation district staff, consultants, community advocates, local governments, local educators, managers of civic science programs	NA	12567_3	Lack of information on how to design, begin, or manage the NCS	Lack of operationalization of resilience	Also, the operationalization of resilience is a largely unresolved issue (Baravikova et al. 2021) hindering the use of the concept on the ground (e.g., Davidson et al. 2016), despite growing efforts to quantitatively and qualitatively assess the performance of specific systems through the lens of resilience (e.g., Quinlan et al. 2016, Allen et al. 2018).	AWC, CWR	Shoreline Management, implementation of natural and natural-based features (NNBF)	USA	NA	New York	horeline property owners, potential permittees, NGOs, researchers/academics, county soil and water conservation district staff, consultants, community advocates, local governments, local educators, managers of civic science programs	NA	operationalizing resilience and creating a monitoring framework for shoreline resilience	NA	Knowledge produced across boundaries (co-creation) is more salient,credible, and legitimate (Cash et al. 2006), and this approach hasbeen identified as crucial to the uptake of NbS in general(Nesshöver et al. 2017, Frantzeskaki 2019, DeLosRíos-White etal. 2020) and coastal projects in particular (Seijger et al. 2015).This form of stakeholder engagement is increasingly seen asnecessary because the…	0	NA	NA	NA
12567	HB	1	All	Wijsman K., Novem Auyeung D.S., Brashear P., Branco B.F., Graziano K., Groffman P.M., Cheng H., Corbett D.	2021	Operationalizing resilience: co-creating a framework to monitor hard, natural, and nature-based shoreline features in new york state	Ecology and Society	There is growing interest in the application of nature-based solutions to adapt to climate change and promote resilience, yet barriers exist to their implementation. These include a perceived lack of evidence of their functioning in comparison to conventional solutions and an inability for existing design, policy, and assessment processes to capture the multiple benefits of these solutions. Posit…	Scopus	MLH	1	0	0	2017-2018	AWC, CWR	Shoreline Management, implementation of natural and natural-based features (NNBF)	NA	United States	USA	Hudson Valley, Long Island, New York City, Great Lakes	region	Department ofEnvironmental Conservation (NYSDEC), Department of State (NYSDOS), New York State Energy Research & Development Authority (NYSERDA)	Multiple stakeholders involved with shoreline management in technical working groups, including shoreline property owners, potential permittees, NGOs, researchers/academics, county soil and water conservation district staff, consultants, community advocates, local governments, local educators, managers of civic science programs	NA	12567_2	Lack of coordination among organizations	Complex overlay of regulation and management	The development of this process and of the resulting monitoringframework took place in New York State (NYS). In the U.S.context, federal and state agencies regulate construction and otheractivities in water bodies, while land use typically falls under thejurisdiction of county and local governments (municipalities). Thisresults in a complex overlay of regulation and management forshorelines that …	AWC, CWR	Shoreline Management, implementation of natural and natural-based features (NNBF)	USA	NA	New York	horeline property owners, potential permittees, NGOs, researchers/academics, county soil and water conservation district staff, consultants, community advocates, local governments, local educators, managers of civic science programs	NA	operationalizing resilience and creating a monitoring framework for shoreline resilience	NA	Knowledge produced across boundaries (co-creation) is more salient,credible, and legitimate (Cash et al. 2006), and this approach hasbeen identified as crucial to the uptake of NbS in general(Nesshöver et al. 2017, Frantzeskaki 2019, DeLosRíos-White etal. 2020) and coastal projects in particular (Seijger et al. 2015).This form of stakeholder engagement is increasingly seen asnecessary because the…	0	NA	NA	NA
12567	HB	1	All	Wijsman K., Novem Auyeung D.S., Brashear P., Branco B.F., Graziano K., Groffman P.M., Cheng H., Corbett D.	2021	Operationalizing resilience: co-creating a framework to monitor hard, natural, and nature-based shoreline features in new york state	Ecology and Society	There is growing interest in the application of nature-based solutions to adapt to climate change and promote resilience, yet barriers exist to their implementation. These include a perceived lack of evidence of their functioning in comparison to conventional solutions and an inability for existing design, policy, and assessment processes to capture the multiple benefits of these solutions. Posit…	Scopus	MLH	1	0	0	2017-2018	AWC, CWR	Shoreline Management, implementation of natural and natural-based features (NNBF)	NA	United States	USA	Hudson Valley, Long Island, New York City, Great Lakes	region	Department ofEnvironmental Conservation (NYSDEC), Department of State (NYSDOS), New York State Energy Research & Development Authority (NYSERDA)	Multiple stakeholders involved with shoreline management in technical working groups, including shoreline property owners, potential permittees, NGOs, researchers/academics, county soil and water conservation district staff, consultants, community advocates, local governments, local educators, managers of civic science programs	NA	12567_1	Disinterest or skepticism of NCS or lack of trust toward NCS promoters	Lack of confidence in performance	A decisive barrier to the implementation of NbS in shoreline management is the lack of confidence in their performance (Scypers et al. 2015, 2019, Sarabi et al. 2019). This is the result of recorded impacts generally coming from single case studies, onetime evaluations, or limited applicability over different types of features and impacts	AWC, CWR	Shoreline Management, implementation of natural and natural-based features (NNBF)	USA	NA	New York	horeline property owners, potential permittees, NGOs, researchers/academics, county soil and water conservation district staff, consultants, community advocates, local governments, local educators, managers of civic science programs	NA	operationalizing resilience and creating a monitoring framework for shoreline resilience	NA	Knowledge produced across boundaries (co-creation) is more salient,credible, and legitimate (Cash et al. 2006), and this approach hasbeen identified as crucial to the uptake of NbS in general(Nesshöver et al. 2017, Frantzeskaki 2019, DeLosRíos-White etal. 2020) and coastal projects in particular (Seijger et al. 2015).This form of stakeholder engagement is increasingly seen asnecessary because the…	0	NA	NA	NA
12552	MLH	1	Reforestation	Chu, X; Zhan, JY; Wang, C; Hameeda, S; Wang, XR	2020	Households' Willingness to Accept Improved Ecosystem Services and Influencing Factors: Application of Contingent Valuation Method in Bashang Plateau, Hebei Province, China	JOURNAL OF ENVIRONMENTAL MANAGEMENT	The Bashang Plateau, which is an ecologically fragile agro-pastoral zone in Hebei Province in China, plays an important role in protecting the Beijing-Tianjin-Hebei region from wind and sand erosion. Over the last four decades, it has been the target of extensive afforestation campaigns to promote improved ecosystem services. Though the benefits and costs of afforestation and its effectiveness wi…	Both	WE	1	0	0	2018	RFo	afforestation	Planting for ecological restoration	China	CHN	Hebei Province	province	NA	275 respondents from 62 villages	Grain-for-Green (GFG) Program and the Three-North Shelterbelt Program (TNSP)	12552_1	Inadequate prices for ecosystem services or biodiversity conservation	low ecological compensation standard	the compensation standard	RFo	afforestation	CHN	NA	NA	households in the Bashang Plateau	households in the Bashang Plateau	a certain amount of compensation (approximately 477.91 CNY/mu/year) was likely to prompt households’ participation in afforestation projects	a certain amount of compensation (approximately 477.91 CNY/mu/year) was likely to prompt households’ participation in afforestation projects	NA	1	a certain amount of compensation (approximately 477.91 CNY/mu/year) was likely to prompt households’ participation in afforestation projects. his estimated WTA value was approximately three times higher than the actual compensa- tion value, which was reported by households to be 160 CNY/mu/year.	NA	NA
12543	WE	1	Reforestation	Reyes, R; Nelson, H; Zerriffi, H	2021	How do decision makers ' ethnicity and religion influence the use of forests? Evidence from Chile	FOREST POLICY AND ECONOMICS	Increasingly it is recognized that traditional models of rational decision making fail to capture important aspects that extend beyond just assessments of relative costs and benefits, expanding to consideration of other elements such as culture. We studied how ethnicity and religion may influence the use of native forests in the South of Chile, an area of high biological and cultural diversity wh…	Web of Science	AL	1	0	0	2013	AFC	avoided timber extraction	NA	Chile	CHL	The Los Ríos Region	region	the National Forest Service (CONAF)	275 forest owners	The Forest Management Plan (FMP)	12543_3	Ineffective laws, policies, or regulations	complexity of forest management plan	The Forest Management Plan (FMP) and related subsidies, which is mandatory for all decision makers who want to harvest their forests, has several characteristics that increase forest owners´ uncertainty: a) the FMP is difficult to understand due to its high technical complexity, so people harvest their forests without understanding the document that was approved by the National Forest Service (CO…	AFC	avoided timber extraction	CHL	NA	Chile	forest owners	NA	Chilean forest policy should focus on reducing uncertainty about forest management decisions, because uncertainty exacerbates negative behavior about forests by increasing risk aversion (more intense logging) and time discounting rates (less investment in tree plantations), especially in most critical socioeconomic and environmental contexts.; These could be done by adapting regulations to be mor…	NA	NA	0	NA	NA	NA
12543	WE	1	Reforestation	Reyes, R; Nelson, H; Zerriffi, H	2021	How do decision makers ' ethnicity and religion influence the use of forests? Evidence from Chile	FOREST POLICY AND ECONOMICS	Increasingly it is recognized that traditional models of rational decision making fail to capture important aspects that extend beyond just assessments of relative costs and benefits, expanding to consideration of other elements such as culture. We studied how ethnicity and religion may influence the use of native forests in the South of Chile, an area of high biological and cultural diversity wh…	Web of Science	AL	1	0	0	2013	AFC	avoided timber extraction	NA	Chile	CHL	The Los Ríos Region	region	the National Forest Service (CONAF)	275 forest owners	The Forest Management Plan (FMP)	12543_2	Time lag in benefits	high time discounting rates (impatience)	In the case of time discounting, Mestizo decision makers have a higher time discounting rate (more impatient) than European descendants (Fig. 4), while that of Mapuche decision makers are not statistically different from those of the other two groups.	AFC	avoided timber extraction	CHL	NA	Chile	lower income decision makers, decision makers farther from the city, non-evangelical decision makers	NA	Chilean forest policy should focus on reducing uncertainty about forest management decisions, because uncertainty exacerbates negative behavior about forests by increasing risk aversion (more intense logging) and time discounting rates (less investment in tree plantations), especially in most critical socioeconomic and environmental contexts.; These could be done by adapting regulations to be mor…	NA	NA	0	NA	NA	NA
12543	WE	1	Reforestation	Reyes, R; Nelson, H; Zerriffi, H	2021	How do decision makers ' ethnicity and religion influence the use of forests? Evidence from Chile	FOREST POLICY AND ECONOMICS	Increasingly it is recognized that traditional models of rational decision making fail to capture important aspects that extend beyond just assessments of relative costs and benefits, expanding to consideration of other elements such as culture. We studied how ethnicity and religion may influence the use of native forests in the South of Chile, an area of high biological and cultural diversity wh…	Web of Science	AL	1	0	0	2013	AFC	avoided timber extraction	NA	Chile	CHL	The Los Ríos Region	region	the National Forest Service (CONAF)	275 forest owners	The Forest Management Plan (FMP)	12543_1	Disinterest or skepticism of NCS or lack of trust toward NCS promoters	risk aversion	Mapuche decision makers show the highest risk aversion due to the presence of a large number of people with “extreme risk aversion”. This represents people who always prefer safe money instead of betting.	AFC	avoided timber extraction	CHL	NA	Chile	Mapuche decision makers, lower schooling decision makers	NA	Chilean forest policy should focus on reducing uncertainty about forest management decisions, because uncertainty exacerbates negative behavior about forests by increasing risk aversion (more intense logging) and time discounting rates (less investment in tree plantations), especially in most critical socioeconomic and environmental contexts.; These could be done by adapting regulations to be mor…	NA	NA	0	NA	NA	NA
12492	WE	1	Reforestation, Regenerative Agriculture	Rao, KS; Semwal, RL; Ghoshal, S; Maikhuri, RK; Nautiyal, S; Saxena, KG	2022	Participatory active restoration of communal forests in temperate Himalaya, India	RESTORATION ECOLOGY	Potential of community participation and non-timber forest species in forest restoration has been widely discussed but rarely demonstrated through long-term empirical studies. An attempt was made to restore the communal forest in temperate Indian Himalaya by mixed planting of multipurpose broad-leaved trees, bamboo, and medicinal herbs chosen by local people based on pooled indigenous and scienti…	Both	WE	1	0	0	2011	RFo	forest restoration	Planting for ecological restoration,	India	IND	Khaljhuni	village	government	country	the Bonn challenge	12492_1	Tradeoffs with agricultural yield or profit	decline in dependence of fuelwood	result of improvement in delivery of pre-existing national programs and access to industrial products more cost effective	RFo	reforestation, Climate Smart Forestry	IND	NA	NA	50 houshold in village	NA	NA	NA	NA	0	NA	NA	NA
12492	WE	1	Reforestation, Regenerative Agriculture	Rao, KS; Semwal, RL; Ghoshal, S; Maikhuri, RK; Nautiyal, S; Saxena, KG	2022	Participatory active restoration of communal forests in temperate Himalaya, India	RESTORATION ECOLOGY	Potential of community participation and non-timber forest species in forest restoration has been widely discussed but rarely demonstrated through long-term empirical studies. An attempt was made to restore the communal forest in temperate Indian Himalaya by mixed planting of multipurpose broad-leaved trees, bamboo, and medicinal herbs chosen by local people based on pooled indigenous and scienti…	Both	WE	1	0	0	2011	RFo	forest restoration	Planting for ecological restoration,	India	IND	Khaljhuni	village	government	country	the Bonn challenge	12492_2	Preferences or norms favoring non-NCS land uses	preference for livelihood opportunities from urban/industrial economy	mindset of higher social status people securing livelihood from urban/industrial economy than the older farm/forest-based on	RFo	reforestation, Climate Smart Forestry	IND	NA	NA	50 houshold in village	NA	NA	NA	NA	0	NA	NA	NA
12492	WE	1	Reforestation, Regenerative Agriculture	Rao, KS; Semwal, RL; Ghoshal, S; Maikhuri, RK; Nautiyal, S; Saxena, KG	2022	Participatory active restoration of communal forests in temperate Himalaya, India	RESTORATION ECOLOGY	Potential of community participation and non-timber forest species in forest restoration has been widely discussed but rarely demonstrated through long-term empirical studies. An attempt was made to restore the communal forest in temperate Indian Himalaya by mixed planting of multipurpose broad-leaved trees, bamboo, and medicinal herbs chosen by local people based on pooled indigenous and scienti…	Both	WE	1	0	0	2011	RFo	forest restoration	Planting for ecological restoration,	India	IND	Khaljhuni	village	government	country	the Bonn challenge	12492_3	Incentives for non-NCS land use	introduction of programs more lucrative than restoration	e.g. rural employment guarantee programme	RFo	reforestation, Climate Smart Forestry	IND	NA	NA	50 houshold in village	NA	NA	NA	NA	0	NA	NA	NA
12492	WE	1	Reforestation, Regenerative Agriculture	Rao, KS; Semwal, RL; Ghoshal, S; Maikhuri, RK; Nautiyal, S; Saxena, KG	2022	Participatory active restoration of communal forests in temperate Himalaya, India	RESTORATION ECOLOGY	Potential of community participation and non-timber forest species in forest restoration has been widely discussed but rarely demonstrated through long-term empirical studies. An attempt was made to restore the communal forest in temperate Indian Himalaya by mixed planting of multipurpose broad-leaved trees, bamboo, and medicinal herbs chosen by local people based on pooled indigenous and scienti…	Both	WE	1	0	0	2011	RFo	forest restoration	Planting for ecological restoration,	India	IND	Khaljhuni	village	government	country	the Bonn challenge	12492_4	Tradeoffs with agricultural yield or profit	emergence of demand of caterpillar fungus	emergence of demand of caterpillar fungus (a highly profitable export commodity) with no local uses	RFo	reforestation, Climate Smart Forestry	IND	NA	NA	50 houshold in village	NA	NA	NA	NA	0	NA	NA	NA
12492	WE	1	Reforestation, Regenerative Agriculture	Rao, KS; Semwal, RL; Ghoshal, S; Maikhuri, RK; Nautiyal, S; Saxena, KG	2022	Participatory active restoration of communal forests in temperate Himalaya, India	RESTORATION ECOLOGY	Potential of community participation and non-timber forest species in forest restoration has been widely discussed but rarely demonstrated through long-term empirical studies. An attempt was made to restore the communal forest in temperate Indian Himalaya by mixed planting of multipurpose broad-leaved trees, bamboo, and medicinal herbs chosen by local people based on pooled indigenous and scienti…	Both	WE	1	0	0	2011	RFo	forest restoration	Planting for ecological restoration,	India	IND	Khaljhuni	village	government	country	the Bonn challenge	12492_5	Ineffective laws, policies, or regulations	exclusion of value addition and marketing elements enabling enhancement of knowledge and margin of profits in sponsored forest restoration programs	exclusion of value addition and marketing elements enabling enhancement of knowledge and margin of profits in sponsored forest restoration programs	RFo	reforestation, Climate Smart Forestry	IND	NA	NA	50 houshold in village	NA	NA	NA	NA	0	NA	NA	NA
12492	WE	1	Reforestation, Regenerative Agriculture	Rao, KS; Semwal, RL; Ghoshal, S; Maikhuri, RK; Nautiyal, S; Saxena, KG	2022	Participatory active restoration of communal forests in temperate Himalaya, India	RESTORATION ECOLOGY	Potential of community participation and non-timber forest species in forest restoration has been widely discussed but rarely demonstrated through long-term empirical studies. An attempt was made to restore the communal forest in temperate Indian Himalaya by mixed planting of multipurpose broad-leaved trees, bamboo, and medicinal herbs chosen by local people based on pooled indigenous and scienti…	Both	WE	1	0	0	2011	RFo	forest restoration	Planting for ecological restoration,	India	IND	Khaljhuni	village	government	country	the Bonn challenge	12492_6	Inadequate/inaccessible markets for outputs	market competition and uncertain margins of profit	due to persistence of illicit harvests of medicinal herbs and import of walnut following implemenetions of liberal trade policy	RFo	reforestation, Climate Smart Forestry	IND	NA	NA	50 houshold in village	NA	NA	NA	NA	0	NA	NA	NA
12492	WE	1	Reforestation, Regenerative Agriculture	Rao, KS; Semwal, RL; Ghoshal, S; Maikhuri, RK; Nautiyal, S; Saxena, KG	2022	Participatory active restoration of communal forests in temperate Himalaya, India	RESTORATION ECOLOGY	Potential of community participation and non-timber forest species in forest restoration has been widely discussed but rarely demonstrated through long-term empirical studies. An attempt was made to restore the communal forest in temperate Indian Himalaya by mixed planting of multipurpose broad-leaved trees, bamboo, and medicinal herbs chosen by local people based on pooled indigenous and scienti…	Both	WE	1	0	0	2011	RFo	forest restoration	Planting for ecological restoration,	India	IND	Khaljhuni	village	government	country	the Bonn challenge	12492_7	Human-wildlife conflict	ineffectivness of checking crop/beehive raiding by wildlife	ineffectivness of checking crop/beehive raiding by wildlife	RFo	reforestation, Climate Smart Forestry	IND	NA	NA	50 houshold in village	NA	NA	NA	NA	0	NA	NA	NA
12492	WE	1	Reforestation, Regenerative Agriculture	Rao, KS; Semwal, RL; Ghoshal, S; Maikhuri, RK; Nautiyal, S; Saxena, KG	2022	Participatory active restoration of communal forests in temperate Himalaya, India	RESTORATION ECOLOGY	Potential of community participation and non-timber forest species in forest restoration has been widely discussed but rarely demonstrated through long-term empirical studies. An attempt was made to restore the communal forest in temperate Indian Himalaya by mixed planting of multipurpose broad-leaved trees, bamboo, and medicinal herbs chosen by local people based on pooled indigenous and scienti…	Both	WE	1	0	0	2011	RFo	forest restoration	Planting for ecological restoration,	India	IND	Khaljhuni	village	government	country	the Bonn challenge	12492_8	Ineffective laws, policies, or regulations	divergence between policy and cultural changes	divergence between policy and cultural changes - with improed education and awareness people have realized irrationality of their cultural values prohiting income from timber but timber remains the monopoly of the government agencies	RFo	reforestation, Climate Smart Forestry	IND	NA	NA	50 houshold in village	NA	NA	NA	NA	0	NA	NA	NA
12492	WE	1	Reforestation, Regenerative Agriculture	Rao, KS; Semwal, RL; Ghoshal, S; Maikhuri, RK; Nautiyal, S; Saxena, KG	2022	Participatory active restoration of communal forests in temperate Himalaya, India	RESTORATION ECOLOGY	Potential of community participation and non-timber forest species in forest restoration has been widely discussed but rarely demonstrated through long-term empirical studies. An attempt was made to restore the communal forest in temperate Indian Himalaya by mixed planting of multipurpose broad-leaved trees, bamboo, and medicinal herbs chosen by local people based on pooled indigenous and scienti…	Both	WE	1	0	0	2011	RFo	forest restoration	Planting for ecological restoration,	India	IND	Khaljhuni	village	government	country	the Bonn challenge	12492_9	Unsecure or uncertain NCS benefit sharing	lack of commitments of a share to villages in Green Bonus (distribution of revenue earled by Central Government to the State Governments in proportion of their forest areas)	lack of commitments of a share to villages in Green Bonus (distribution of revenue earled by Central Government to the State Governments in proportion of their forest areas)	RFo	reforestation, Climate Smart Forestry	IND	NA	NA	50 houshold in village	NA	NA	NA	NA	0	NA	NA	NA
12492	WE	1	Reforestation, Regenerative Agriculture	Rao, KS; Semwal, RL; Ghoshal, S; Maikhuri, RK; Nautiyal, S; Saxena, KG	2022	Participatory active restoration of communal forests in temperate Himalaya, India	RESTORATION ECOLOGY	Potential of community participation and non-timber forest species in forest restoration has been widely discussed but rarely demonstrated through long-term empirical studies. An attempt was made to restore the communal forest in temperate Indian Himalaya by mixed planting of multipurpose broad-leaved trees, bamboo, and medicinal herbs chosen by local people based on pooled indigenous and scienti…	Both	WE	1	0	0	2011	RFo	forest restoration	Planting for ecological restoration,	India	IND	Khaljhuni	village	government	country	the Bonn challenge	12492_10	Unsecure or uncertain NCS benefit sharing	honorary status of members of forest council unlike salaried government forest staff	honorary status of member of forest council unlike salaried government forest staff. ie honorary members are not salaried	RFo	reforestation, Climate Smart Forestry	IND	NA	NA	50 houshold in village	NA	NA	NA	NA	0	NA	NA	NA
12492	WE	1	Reforestation, Regenerative Agriculture	Rao, KS; Semwal, RL; Ghoshal, S; Maikhuri, RK; Nautiyal, S; Saxena, KG	2022	Participatory active restoration of communal forests in temperate Himalaya, India	RESTORATION ECOLOGY	Potential of community participation and non-timber forest species in forest restoration has been widely discussed but rarely demonstrated through long-term empirical studies. An attempt was made to restore the communal forest in temperate Indian Himalaya by mixed planting of multipurpose broad-leaved trees, bamboo, and medicinal herbs chosen by local people based on pooled indigenous and scienti…	Both	WE	1	0	0	2011	RFo	forest restoration	Planting for ecological restoration,	India	IND	Khaljhuni	village	government	country	the Bonn challenge	12492_11	High implementation cost or lack of funding	limited financial support for seedling planting	financial support only for planting saplings available at government nursery, not treatments on the lines of the trial	RFo	reforestation, Climate Smart Forestry	IND	NA	NA	50 houshold in village	NA	NA	NA	NA	0	NA	NA	NA
12492	WE	1	Reforestation, Regenerative Agriculture	Rao, KS; Semwal, RL; Ghoshal, S; Maikhuri, RK; Nautiyal, S; Saxena, KG	2022	Participatory active restoration of communal forests in temperate Himalaya, India	RESTORATION ECOLOGY	Potential of community participation and non-timber forest species in forest restoration has been widely discussed but rarely demonstrated through long-term empirical studies. An attempt was made to restore the communal forest in temperate Indian Himalaya by mixed planting of multipurpose broad-leaved trees, bamboo, and medicinal herbs chosen by local people based on pooled indigenous and scienti…	Both	WE	1	0	0	2011	RFo	forest restoration	Planting for ecological restoration,	India	IND	Khaljhuni	village	government	country	the Bonn challenge	12492_12	Ineffective laws, policies, or regulations	expensive and cumbersome certification procedures	expensive and cumbersome certification procedures	RFo	reforestation, Climate Smart Forestry	IND	NA	NA	50 houshold in village	NA	NA	NA	NA	0	NA	NA	NA
12492	WE	1	Reforestation, Regenerative Agriculture	Rao, KS; Semwal, RL; Ghoshal, S; Maikhuri, RK; Nautiyal, S; Saxena, KG	2022	Participatory active restoration of communal forests in temperate Himalaya, India	RESTORATION ECOLOGY	Potential of community participation and non-timber forest species in forest restoration has been widely discussed but rarely demonstrated through long-term empirical studies. An attempt was made to restore the communal forest in temperate Indian Himalaya by mixed planting of multipurpose broad-leaved trees, bamboo, and medicinal herbs chosen by local people based on pooled indigenous and scienti…	Both	WE	1	0	0	2011	RFo	forest restoration	Planting for ecological restoration,	India	IND	Khaljhuni	village	government	country	the Bonn challenge	12492_13	Lack of insurance for NCS assets or outputs	lack of government scheme of insurance from/compensation for unpredictable outcomes	lack of government scheme of insurance from/compensation for unpredictable outcomes	RFo	reforestation, Climate Smart Forestry	IND	NA	NA	50 houshold in village	NA	NA	NA	NA	0	NA	NA	NA
12492	WE	1	Reforestation, Regenerative Agriculture	Rao, KS; Semwal, RL; Ghoshal, S; Maikhuri, RK; Nautiyal, S; Saxena, KG	2022	Participatory active restoration of communal forests in temperate Himalaya, India	RESTORATION ECOLOGY	Potential of community participation and non-timber forest species in forest restoration has been widely discussed but rarely demonstrated through long-term empirical studies. An attempt was made to restore the communal forest in temperate Indian Himalaya by mixed planting of multipurpose broad-leaved trees, bamboo, and medicinal herbs chosen by local people based on pooled indigenous and scienti…	Both	WE	1	0	0	2011	RFo	forest restoration	Planting for ecological restoration,	India	IND	Khaljhuni	village	government	country	the Bonn challenge	12492_14	Lack of information on how to design, begin, or manage the NCS	lack of knowledge to recover bamboo after flowering	lack of knowledge to recover bamboo after flowering	RFo	reforestation, Climate Smart Forestry	IND	NA	NA	50 houshold in village	NA	NA	NA	NA	0	NA	NA	NA
12487	AL	1	Reforestation	Juno, E; Ibanez, I	2021	Biochar Application and Soil Transfer in Tree Restoration: A Meta-Analysis and Field Experiment	ECOLOGICAL RESTORATION	Harsh conditions hinder the establishment of trees in restoration of forests. Management options to increase survival such as watering or shading may be costly or infeasible. However, low-cost techniques like soil amendment with biochar (which enhances growth environment) and soil transfers (which introduces beneficial microbes) may increase establishment success. To assess the potential effects …	Both	MLH	0	NA	NA	NA	NA	NA	NA	NA	NA	NA	NA	NA	NA	NA	NA	NA	NA	NA	NA	NA	NA	NA	NA	NA	NA	NA	NA	NA	NA	NA	NA	Does not include relevant NCS
12442	HB	1	Reforestation	FitzGerald, O; Collins, CM; Potter, C	2021	Woodland Expansion in Upland National Parks: An Analysis of Stakeholder Views and Understanding in the Dartmoor National Park, UK	LAND	Woodland expansion on a significant scale is widely seen to be critical if governments are to achieve their net zero greenhouse gas ambitions. The United Kingdom government is committed to expanding tree cover from 13% to at least 17% in order to achieve net zero by 2050. With much lowland area under agricultural production, woodland expansion may be directed to upland areas, many of which are na…	Both	AL	1	0	0	2020	RFo	woodland expansion in national parks	Planting for ecological restoration,	England	GBR	Dartmoor National Park	national park	Dartmoor National Park Authority	Fifteen stakeholders	Climate Change Committee (CCC)	12442_9	Inadequate planning or management	lack of effective management	The importance of how woodlands are managed was another popular topic (5KI, 2FA) and echoes a wider concern that much woodland management for keeping trees in good health, particularly important carbon sequestration, is lacking [6,14,16].	RFo	woodland expansion in national parks	GBR	NA	National parks within the UK	land managers	NA	advice and help for land managers to grow trees successfully	Dartmoor Hill Project	advice that was offered by the Dartmoor Hill Project was highly valued	0	NA	NA	NA
12442	HB	1	Reforestation	FitzGerald, O; Collins, CM; Potter, C	2021	Woodland Expansion in Upland National Parks: An Analysis of Stakeholder Views and Understanding in the Dartmoor National Park, UK	LAND	Woodland expansion on a significant scale is widely seen to be critical if governments are to achieve their net zero greenhouse gas ambitions. The United Kingdom government is committed to expanding tree cover from 13% to at least 17% in order to achieve net zero by 2050. With much lowland area under agricultural production, woodland expansion may be directed to upland areas, many of which are na…	Both	AL	1	0	0	2020	RFo	woodland expansion in national parks	Planting for ecological restoration,	England	GBR	Dartmoor National Park	national park	Dartmoor National Park Authority	Fifteen stakeholders	Climate Change Committee (CCC)	12442_8	Lack of or insufficient technical advice or technical support for land managers/operators	forestry skill-shortage	forestry skill-shortage	RFo	woodland expansion in national parks	GBR	NA	National parks within the UK	NA	NA	The DNPA’s Management Plan contains a ‘Next Generation Vision’ [52], which includes developing a scheme to provide apprenticeships and internships for young people.	DNPA	NA	0	NA	NA	NA
12442	HB	1	Reforestation	FitzGerald, O; Collins, CM; Potter, C	2021	Woodland Expansion in Upland National Parks: An Analysis of Stakeholder Views and Understanding in the Dartmoor National Park, UK	LAND	Woodland expansion on a significant scale is widely seen to be critical if governments are to achieve their net zero greenhouse gas ambitions. The United Kingdom government is committed to expanding tree cover from 13% to at least 17% in order to achieve net zero by 2050. With much lowland area under agricultural production, woodland expansion may be directed to upland areas, many of which are na…	Both	AL	1	0	0	2020	RFo	woodland expansion in national parks	Planting for ecological restoration,	England	GBR	Dartmoor National Park	national park	Dartmoor National Park Authority	Fifteen stakeholders	Climate Change Committee (CCC)	12442_7	High implementation cost or lack of funding	cost concerns	The costs of establishing, growing, and maintaining trees were discussed by farmers, but only four key informants. The financial concerns included: the cost of fencing and weed control, paperwork, lack of time, land values, uncertainty about funding and markets, a convoluted planning process, and the cost of employing advisers.	RFo	woodland expansion in national parks	GBR	NA	National parks within the UK	land managers	NA	government funding to support woodland expansion; Three participants argued that, because it will take decades for farmers to harvest or enjoy the other benefits of their tree crop, subsidies should be provided. Other proposals for funding included: guaranteeing funding for a set time, rewarding existing woodlands, and providing funding for maintenance and for small-scale woodland projects.	participants	NA	0	NA	NA	NA
12442	HB	1	Reforestation	FitzGerald, O; Collins, CM; Potter, C	2021	Woodland Expansion in Upland National Parks: An Analysis of Stakeholder Views and Understanding in the Dartmoor National Park, UK	LAND	Woodland expansion on a significant scale is widely seen to be critical if governments are to achieve their net zero greenhouse gas ambitions. The United Kingdom government is committed to expanding tree cover from 13% to at least 17% in order to achieve net zero by 2050. With much lowland area under agricultural production, woodland expansion may be directed to upland areas, many of which are na…	Both	AL	1	0	0	2020	RFo	woodland expansion in national parks	Planting for ecological restoration,	England	GBR	Dartmoor National Park	national park	Dartmoor National Park Authority	Fifteen stakeholders	Climate Change Committee (CCC)	12442_6	Incentives for non-NCS land use	current farmer policy and culture	Farming policy and culture were referred to by several key informants and farmers. Many discussed how policy has formed the current farming culture, prioritising food production and regarding trees as an obstacle; Agriculture lobbies have previously challenged woodland expansion in upland environments to maintain agricultural subsidies	RFo	woodland expansion in national parks	GBR	NA	National parks within the UK	farmers	NA	change to policies that disincentivise trees	NA	any policy change must be undertaken sensitively if it is not to provoke opposition	0	NA	NA	NA
12442	HB	1	Reforestation	FitzGerald, O; Collins, CM; Potter, C	2021	Woodland Expansion in Upland National Parks: An Analysis of Stakeholder Views and Understanding in the Dartmoor National Park, UK	LAND	Woodland expansion on a significant scale is widely seen to be critical if governments are to achieve their net zero greenhouse gas ambitions. The United Kingdom government is committed to expanding tree cover from 13% to at least 17% in order to achieve net zero by 2050. With much lowland area under agricultural production, woodland expansion may be directed to upland areas, many of which are na…	Both	AL	1	0	0	2020	RFo	woodland expansion in national parks	Planting for ecological restoration,	England	GBR	Dartmoor National Park	national park	Dartmoor National Park Authority	Fifteen stakeholders	Climate Change Committee (CCC)	12442_5	Insecure land tenure	constraints of tenant farming	In some ways, the constraints of tenant farming are particularly pronounced on Dartmoor	RFo	woodland expansion in national parks	GBR	28% of Dartmoor	National parks within the UK	tenant farmers	NA	tenancy reform	NA	Presently, reform in England seems to be a distant prospect, so policy-makers will need to find creative solutions that work within the present system	0	NA	NA	NA
12442	HB	1	Reforestation	FitzGerald, O; Collins, CM; Potter, C	2021	Woodland Expansion in Upland National Parks: An Analysis of Stakeholder Views and Understanding in the Dartmoor National Park, UK	LAND	Woodland expansion on a significant scale is widely seen to be critical if governments are to achieve their net zero greenhouse gas ambitions. The United Kingdom government is committed to expanding tree cover from 13% to at least 17% in order to achieve net zero by 2050. With much lowland area under agricultural production, woodland expansion may be directed to upland areas, many of which are na…	Both	AL	1	0	0	2020	RFo	woodland expansion in national parks	Planting for ecological restoration,	England	GBR	Dartmoor National Park	national park	Dartmoor National Park Authority	Fifteen stakeholders	Climate Change Committee (CCC)	12442_4	Insecure land tenure	land tenure challenges	The common land tenure system was the most prevalent constraint mentioned (6KI, 5FA).	RFo	woodland expansion in national parks	GBR	NA	National parks within the UK	NA	11 interviewees	A number of participants suggested that attitudes might change if the ELM scheme could reward commoners for ‘public goods’, such as natural regeneration and ecosystem services	participants	restriction of enclosure is an added complication, which makes it difficult to encourage natural regeneration grazing exclusion.	0	NA	1	NA
12442	HB	1	Reforestation	FitzGerald, O; Collins, CM; Potter, C	2021	Woodland Expansion in Upland National Parks: An Analysis of Stakeholder Views and Understanding in the Dartmoor National Park, UK	LAND	Woodland expansion on a significant scale is widely seen to be critical if governments are to achieve their net zero greenhouse gas ambitions. The United Kingdom government is committed to expanding tree cover from 13% to at least 17% in order to achieve net zero by 2050. With much lowland area under agricultural production, woodland expansion may be directed to upland areas, many of which are na…	Both	AL	1	0	0	2020	RFo	woodland expansion in national parks	Planting for ecological restoration,	England	GBR	Dartmoor National Park	national park	Dartmoor National Park Authority	Fifteen stakeholders	Climate Change Committee (CCC)	12442_3	Preferences or norms favoring non-NCS land uses	competing landscape objectives	Most of the key informants and three farmers saw competing landscape objectives as a constraint.	RFo	woodland expansion in national parks	GBR	NA	National parks within the UK	NA	NA	NA	NA	NA	0	NA	NA	NA
12442	HB	1	Reforestation	FitzGerald, O; Collins, CM; Potter, C	2021	Woodland Expansion in Upland National Parks: An Analysis of Stakeholder Views and Understanding in the Dartmoor National Park, UK	LAND	Woodland expansion on a significant scale is widely seen to be critical if governments are to achieve their net zero greenhouse gas ambitions. The United Kingdom government is committed to expanding tree cover from 13% to at least 17% in order to achieve net zero by 2050. With much lowland area under agricultural production, woodland expansion may be directed to upland areas, many of which are na…	Both	AL	1	0	0	2020	RFo	woodland expansion in national parks	Planting for ecological restoration,	England	GBR	Dartmoor National Park	national park	Dartmoor National Park Authority	Fifteen stakeholders	Climate Change Committee (CCC)	12442_2	Disinterest or skepticism of NCS or lack of trust toward NCS promoters	concern about over-reliance on tree planting	concern about over-reliance on tree planting. Fears included water and soil acidification, an increased fire risk, disrupted water flows, and low species diversity; but, most prominent were the loss of habitat, the introduction of pests, and aesthetic damage. These concerns were shared by many participants from both groups, which indicated a collective desire for woodland expansion to be approach…	RFo	woodland expansion in national parks	GBR	NA	National parks within the UK	NA	five interviewees	NA	NA	NA	0	NA	NA	NA
12442	HB	1	Reforestation	FitzGerald, O; Collins, CM; Potter, C	2021	Woodland Expansion in Upland National Parks: An Analysis of Stakeholder Views and Understanding in the Dartmoor National Park, UK	LAND	Woodland expansion on a significant scale is widely seen to be critical if governments are to achieve their net zero greenhouse gas ambitions. The United Kingdom government is committed to expanding tree cover from 13% to at least 17% in order to achieve net zero by 2050. With much lowland area under agricultural production, woodland expansion may be directed to upland areas, many of which are na…	Both	AL	1	0	0	2020	RFo	woodland expansion in national parks	Planting for ecological restoration,	England	GBR	Dartmoor National Park	national park	Dartmoor National Park Authority	Fifteen stakeholders	Climate Change Committee (CCC)	12442_1	Disinterest or skepticism of NCS or lack of trust toward NCS promoters	aversion to strict target-setting	The aversion to targets was justified by worries about the unintended consequences of a large scale, target-driven expansion of tree cover, such as causing ecological harm or the inability to fell problematic trees	RFo	woodland expansion in national parks	GBR	NA	National parks within the UK	NA	three interviewees (1KI, 2FA) refrained from identifying any specific percentage, and three (2KI, 1FA) made a selection, but expressed concerns regarding target-setting	NA	NA	NA	0	NA	NA	NA
12440	MLH	2	Reforestation	Santos, EC; Storm, H; Rasch, S	2021	The cost-effectiveness of conservation auctions in the presence of asset specificity: An agent-based model	LAND USE POLICY	Payments for Environmental Services are a financial incentive for land users to conserve and restore ecosystems. One of the challenges in their implementation is to maximize their cost-effectiveness, or put in other words, to maximize the provision of environmental services for a given budget. This study focuses on two aspects that endanger the cost-effectiveness of such schemes: asymmetric infor…	Both	HB	0	NA	NA	NA	NA	NA	NA	NA	NA	NA	NA	NA	NA	NA	NA	NA	NA	NA	NA	NA	NA	NA	NA	NA	NA	NA	NA	NA	NA	NA	NA	Not one of included pathways
12412	HB	1	Reforestation	Quinton, JM; Ostberg, J; Duinker, PN	2020	The influence of cemetery governance on tree management in urban cemeteries: A case study of Halifax, Canada and Malmo, Sweden	LANDSCAPE AND URBAN PLANNING	Urban cemeteries represent an unusual type of greenspace that can provide a wide range of ecosystem benefits and services if they have mature tree populations. However, the extent to which tree management is prioritized in cemeteries alongside tasks associated with the burial and commemoration of the deceased is unknown. Given the large differences that exist amongst burial traditions and cemeter…	Web of Science	AL	0	NA	NA	NA	NA	NA	NA	NA	NA	NA	NA	NA	NA	NA	NA	NA	NA	NA	NA	NA	NA	NA	NA	NA	NA	NA	NA	NA	NA	NA	NA	urban NCS
12353	HB	1	Reforestation	Bach, LT; Boyd, PW	2021	Seeking natural analogs to fast-forward the assessment of marine CO2 removal	PROCEEDINGS OF THE NATIONAL ACADEMY OF SCIENCES OF THE UNITED STATES OF AMERICA	Mitigating global climate change will require gigaton-scale carbon dioxide removal (CDR) as a supplement to rapid emissions reduction. The oceans cover 71% of the Earth surface and have the potential to provide much of the required CDR. However, none of the proposed marine CDR (mCDR) methods is sufficiently well understood to determine their real-world efficiency and environmental side effects. H…	Both	WE	0	NA	NA	NA	NA	NA	NA	NA	NA	NA	NA	NA	NA	NA	NA	NA	NA	NA	NA	NA	NA	NA	NA	NA	NA	NA	NA	NA	NA	NA	NA	NA
12160	MLH	2	Reforestation	Gomes, EPC; Sugiyama, M; de Oliveira, CJF; Prado, HM; Ribeiro, AA; Adams, C	2020	Post-agricultural succession in the fallow swiddens of Southeastern Brazil	FOREST ECOLOGY AND MANAGEMENT	Agricultural practices have been occurring for centuries in the Brazilian Atlantic Rain Forest, which contains one of the highest levels of biodiversity in the world. The communities that still practice traditional shifting agriculture are constrained by legal, economic and social factors, which makes the practice of itinerant agriculture a complex dynamic process. The long-term effect of repeate…	Both	WE	0	NA	NA	NA	NA	NA	NA	NA	NA	NA	NA	NA	NA	NA	NA	NA	NA	NA	NA	NA	NA	NA	NA	NA	NA	NA	NA	NA	NA	NA	NA	NA
12158	MLH	1	Reforestation	Hai, NT; Dell, B; Phuong, VT; Harper, RJ	2020	Towards a more robust approach for the restoration of mangroves in Vietnam	ANNALS OF FOREST SCIENCE	Key message Globally, mangrove forests are under threat from a range of causes. They also represent a large potential form of climate mitigation and adaptation via reforestation, and this investment may contribute to restoration efforts and reverse mangrove decline. There has been significant (c. 200,000 ha) mangrove reforestation and restoration activity in Vietnam, and these projects provide in…	Both	MLH	1	1	0	NA	NA	NA	NA	NA	NA	NA	NA	NA	NA	NA	NA	NA	NA	NA	NA	NA	NA	NA	NA	NA	NA	NA	NA	NA	NA	NA	NA	Review
12133	MLH	1	Reforestation	Cook-Patton, SC; Gopalakrishna, T; Daigneault, A; Leavitt, SM; Platt, J; Scull, SM; Amarjargal, O; Ellis, PW; Griscom, BW; McGuire, JL; Yeo, SM; Fargione, JE	2020	Lower cost and more feasible options to restore forest cover in the contiguous United States for climate mitigation	ONE EARTH	Restoring forest cover is a prominent option for climate mitigation. Effective deployment requires knowing where opportunities are and how they vary in carbon capture, costs, co-benefits, and feasibility. Here, we combined spatial, economic, and feasibility analyses to examine 10 different opportunity classes for restoration of forest cover across the contiguous United States. These include non-s…	Both	HB	1	0	0	NA	RFo	Reforestation	Planting for ecological restoration,	United States	USA	United States	national	NA	51.6 Mha, interviews with 60 scientists and land managers	NA	12133_1	Lack of information on how to design, begin, or manage the NCS	Spatial prioritization	In the US, there is no national map of opportunities to restore forest cover that accounts for factors that influence feasibility. Effective deployment requires knowing where opportunities are and how they vary in carbon capture, costs, co-benefits, and feasibility	RFo	Reforestation	USA	NA	Global	NA	NA	Map more promising options for restoration of forest cover across the contiguous US as a potential climate change mitigation strategy. Forest restoration opportunities could be rapidly unlocked this decade as part of post-covid government stimulus for job creation and rural household income, in particular if mechanisms are in place for stakeholders to benefit from the increasing value of carbon s…	NA	Very large opportunity within pasture lands that would naturally support forest, which could either be planted with trees for silvopasture, which maintains or increases livestock production, or restored to forest if livestock production efficiency increases or human diets shift. We also observed substantial opportunities within floodplains and alongside streams, which offer an opportunity to impr…	0	NA	NA	NA
12107	WE	1	Reforestation	Miller, BA; Pearse, WD; Flint, CG	2021	Saving the Forest from the Trees: Expert Views on Funding Restoration of Northern Arizona Ponderosa Pine Forests through Registered Carbon Offsets	FORESTS	Ponderosa pine forests in the southwestern United States of America are overly dense, increasing the risk of high-intensity stand-replacing wildfires that result in the loss of terrestrial carbon and release of carbon dioxide, contributing to global climate change. Restoration is needed to restore forest structure and function so that a more natural regime of higher frequency, lower intensity wil…	Both	AL	0	NA	NA	NA	NA	NA	NA	NA	NA	NA	NA	NA	NA	NA	NA	NA	NA	NA	NA	NA	NA	NA	NA	NA	NA	NA	NA	NA	NA	NA	NA	forest restoration for wildfire mitigation, not one of our NCS pathways
12104	HB	1	Reforestation	Lemos, CMG; Andrade, PR; Rodrigues, RR; Hissa, L; Aguiar, APD	2021	Combining regional to local restoration goals in the Brazilian Atlantic forest	REGIONAL ENVIRONMENTAL CHANGE	To achieve regional and international large-scale restoration goals with minimum costs, several restoration commitments rely on natural regeneration, a passive and inexpensive strategy. However, natural regeneration potential may vary within the landscape, mainly due to its historical context. In this work, we use spatially explicit restoration scenarios to explore how and where, within a given r…	Both	WE	0	NA	NA	NA	NA	NA	NA	NA	NA	NA	NA	NA	NA	NA	NA	NA	NA	NA	NA	NA	NA	NA	NA	NA	NA	NA	NA	NA	NA	NA	NA	NA
12096	MLH	1	Reforestation	Suo, XH; Cao, SX	2021	China's three north shelter forest program: cost-benefit analysis and policy implications	ENVIRONMENT DEVELOPMENT AND SUSTAINABILITY	Sandstorms and soil erosion are serious problems around the world, but particularly in arid northern China. In response to these problems, the Chinese government has implemented the world's largest shelter forest construction project: the Three North Shelter Forest Program (TNSFP). However, we do not know how successful the program has been, because no one has carried out a comprehensive cost-ben…	Web of Science	MLH	1	0	0	2017	RFo	Afforestation by planting, Aerial seeding afforestation, Fruit tree plantations, Natural vegetation recovery,	Planting for ecological restoration,	China	CHN	Xinjiang, Gansu, Qinghai, Inner Mongolia, NingXia, Shaanxi, Shanxi, Hebei, Beijing, Tianjin, Liaoning, Jilin, Heliongjiang	province	Chinese government	559 counties in 13 provinces	Three North Shelter Forest Program (TNSFP)	12096_2	High implementation cost or lack of funding	Direct costs of practices	The direct costs in each province showed a smaller range of values than for the benefits (Fig. 4). The afforestation by planting, fruit tree plantations, and aerial seeding afforestation had similar direct costs because the cost per unit area for these forms of restoration did not vary greatly among the provinces. The direct costs of afforestation by planting and fruit tree plantations were highe…	RFo	Afforestation by planting	CHN	NA	Three North Shelter Forest Program (TNSFP) region	Residents who cannot afford to participate because the project eliminates their livelihood may undermine the project’s success. For example, residents who formerly earned a living by harvesting trees can no longer practice this livelihood in the TNSFP forests.	NA	In some cases, replacing a project that generates negative net benefits (i.e., a loss) with a project that generates positive net benefits will make more money available to improve the lives of these residents	NA	NA	0	NA	NA	NA
[truncated: 1,459 more rows]

## Sheet: Codebook
"FullData" Sheet Column	Variable Name	Description	Data Type
A	ID	Unique ID for article	Numeric
B	screener	Initials of person who screened the document (HB = Hilary Brumberg; AL = Anna LoPresti; WE = Waverly Eichhorst ; JTE = James Erbaugh; MLH = Margart Hegwood; TK = Timm Kroeger; Multiple = >1 screeners)	String
C	keep	Decision to keep or exclude the article for the review	Binary
D	search	NCS pathway search that found the article	String
E	authors	List of all article authors	String
F	yearpublication	Year the article was published	Numeric
G	title	Title of the article	String
H	publication	Name of the publication that published the article	String
I	abstract	Abstract of the article	String
J	database	Database in which the article was found (WoS = Web of Science; Scopus = Scopus; Both = Web of Science and Scopus)	String
K	downloaded	Whether or not the article was downloaded (1 = yes; 0 = no)	Binary
[truncated: 32 more rows]

## Sheet: ConstraintDefinitions
constraint	constraintabb	constraintcategory	constraintdescription
[truncated: 41 more rows]

[truncated: 2 more sheets: PathwayDefinitions, CountryCodes]
